# Supplementary material for: Recruitment and retention of young adult veteran drinkers using Facebook
Source: PLoS One. 2017 Mar 1;12(3):e0172972. doi: 10.1371/journal.pone.0172972 (PMC5332067; doi:10.1371/journal.pone.0172972)
Supplement: S1 File — [dataset PLOS ONE Facebook paper.xlsx]. (XLSX) [file pone.0172972.s001.xlsx]

## Sheet: Sheet1
age	education	income	completion	male	hispanic	white	married	college	job	surveyphone	distVA	knowVA	cig	ecig	chew	tobacco	otherdrug	drugs30	airforce	marines	navy	timesincesep	yrsservice	OEFmo	OIFmo	ONDmo	Othermo	children	combatsev	anycombat	AUDIT	AUDIT8score	past30MJ	PHQ	PHQcutoff10	PCL	PCLcutoff33	condition	state	staterank	anyVA	anyMHyr	anyAUDyr	anySUDyr
27	6	5	0	0	0	1	1	0	1	0	4	1	1	1	1	1	0	0	0	0	0	6	4					0		0	15	1	0	16	1	14	0	2	VA	5	0	0	0	0
29	6	4	0	0	0	1	0	0	1	0		0	1	0	0	1	0	0	1	0	0	3	5					0		0	17	1	0	0	0	17	0	1	VA	5	0	0	0	0
31	6	5	0	0	0	1	1	1	1	0	4	1	0	0	0	0	0	0	0	0	1	3	8	1	0	1	0	0	16	1	21	1	0	13	1	28	0	1	VA	5	0	0	0	0
34	4	6	0	1	1	1	1	0	1	0		0	1	1	1	1	0	0	0	0	0	2	12	2	0	0	0	1	22	1	21	1	0	9	0	64	1	2			1	0	0	0
32	4	6	0	1	1	1	0	1	1	0	2	1	0	0	0	0	0	0	0	0	0	3	4	0	0	1	1	0	17	1	23	1	0	8	0	28	0	2	AK	1	0	0	0	0
27	6	5	0	1	0	1	1	0	0	0	2	1	1	1	0	1	0	0	0	0	1	1	7	0	0	1	0	2	11	1	23	1	0	4	0	21	0	1			0	0	0	0
26	4	6	0	1	0	0	0	1	1	0	2	1	0	0	0	0	0	0	0	1	0	5	5	2	0	0	0	2	14	1	23	1	0	11	1	50	1	1			0	0	0	0
29	6	5	0	1	0	0	1	1	1	0	2	1	1	0	0	1	0	0	0	0	0	2	6	1	0	0	0	1	20	1	25	1	0	7	0	29	0	1	TX	6	0	0	0	0
32	6	6	0	0	0	0	1	0	1	0		0	0	0	0	0	0	0	1	0	0	2	14					3		0	27	1	2	14	1	32	0	2			0	0	0	0
24	5	4	0	0	1	0	0	1	1	0	2	1	0	0	0	0	0	0	0	1	0	4	4	8	0	0	0	0	15	1	3	0	0	0	0	1	0	1	MA	4	1	1	0	0
28	6	4	0	0	0	1	1	1	1	1	3	1	0	0	0	0	0	0	0	0	0	6	5					1		0	3	0	0	3	0	25	0	1	SC	4	1	1	0	0
23	4	2	0	1	0	1	0	1	1	1	2	1	1	0	1	1	0	0	0	0	0	1	4	9	0	0	0	0	12	1	4	0	0	0	0	0	0	1	HI	2	0	0	0	0
34	6	4	0	1	0	1	0	0	1	1	1	1	1	0	1	1	0	0	0	1	0	13	4	4	0	0	12	1	11	1	4	0	0	0	0	0	0	1	GA	5	0	0	0	0
24	5	5	0	1	0	1	1	0	1	1	2	1	0	0	0	0	0	0	0	0	0	4	3	12	0	0	0	2	14	1	4	0	0	19	1	62	1	2	WA	5	1	0	0	0
34	5	5	0	1	0	1	1	0	1	1	5	1	0	1	0	1	0	0	0	0	0	3	12	11	24	0	0	6	17	1	4	0	0	2	0	11	0	2	TX	6	1	0	0	0
30	5	4	0	0	0	1	1	1	0	1		0	1	0	0	1	0	0	0	0	0	3	4	10	0	0	0	2	17	1	4	0	0	7	0	16	0	1	NY	5	1	1	0	0
34	6	5	0	1	0	1	1	0	1	1	3	1	0	0	0	0	0	0	1	0	0	16	4	0	0	0	6	3	17	1	4	0	0	9	0	16	0	2	MO	4	0	0	0	0
31	5	4	0	1	0	1	1	0	1	0	3	1	0	0	0	0	0	0	0	0	0	6	9	0	24	0	0	0	14	1	4	0	0	8	0	15	0	2	TN	4	1	0	0	0
33	5	6	0	0	0	1	1	0	1	1	5	1	0	0	0	0	0	0	0	0	0	6	7	0	12	0	0	2	14	1	4	0	0	11	1	23	0	2	IA	3	0	1	0	0
27	5	4	0	1	0	1	1	0	1	1	2	1	0	1	0	1	0	0	0	0	0	5	5	0	18	0	0	4	17	1	4	0	0	0	0	0	0	2	NM	2	0	0	0	0
29	5	4	0	1	0	1	1	1	1	1	2	1	0	0	0	0	0	0	0	1	0	5	8	0	7	0	0	1	12	1	4	0	0	0	0	0	0	2	FL	6	1	0	0	0
28	5	4	0	0	1	0	1	1	0	1	2	1	0	0	0	0	0	0	0	0	0	3	9	0	12	0	0	4	12	1	4	0	0	8	0	12	0	1	VA	5	0	0	0	0
33	5	3	0	1	0	1	1	1	1	0	3	1	0	1	0	1	0	0	0	0	0	2	18	0	1	0	0	3	14	1	4	0	0	0	0	0	0	1	MI	5	0	0	0	0
30	5	2	0	1	0	1	0	1	0	0		0	0	1	0	1	0	0	0	0	0	2	5	0	0	6	6	0	12	1	4	0	30	11	1	43	1	1	CO	4	0	0	0	0
28	5	4	0	1	0	1	0	0	1	0	3	1	0	0	0	0	0	0	0	0	0	1	6					0		0	4	0	0	1	0	2	0	1	GA	5	1	0	0	0
27	5	4	0	0	0	1	0	1	1	1	2	1	0	0	0	0	0	0	0	1	0	2	8	7	7	0	0	5	14	1	5	0	0	0	0	0	0	1	OH	5	1	0	0	0
32	6	5	0	1	0	0	0	0	1	1	3	1	0	0	0	0	0	0	0	1	0	16	3	3	6	6	4	0	19	1	5	0	0	11	1	21	0	1	IA	3	0	0	0	0
32	4	4	0	1	1	1	1	0	0	1	1	1	0	0	0	0	0	0	0	0	0	2	12	20	0	0	24	6	19	1	5	0	29	24	1	80	1	2	TX	6	1	1	0	0
27	5	5	0	1	0	1	1	1	1	1	2	1	1	0	0	1	0	0	0	0	0	3	3	10	0	0	0	0	13	1	5	0	0	2	0	0	0	1	AZ	4	1	0	0	0
31	5	4	0	0	0	1	0	1	0	0	3	1	0	0	0	0	0	0	1	0	0	13	0					0		0	5	0	0	9	0	69	1	2	CT	3	1	1	0	0
24	5	3	0	1	0	1	0	1	0	1	3	1	0	0	1	1	0	0	0	1	0	1	4					0		0	5	0	0	3	0	7	0	1	IL	5	0	0	0	0
29	5	5	0	1	0	1	1	0	1	1		0	0	0	0	0	0	0	0	1	0	3	5	7	0	0	0	2	12	1	6	0	0	5	0	17	0	2	AZ	4	0	0	0	0
31	5	5	0	0	0	1	1	1	1	1	3	1	0	0	0	0	0	0	0	1	0	10	4	6	0	0	0	3	20	1	6	0	0	1	0	1	0	1	NV	3	1	0	0	0
33	5	1	0	1	0	1	1	0	0	1	3	1	0	0	0	0	12	1	0	0	0	9	7	6	4	0	6	1	20	1	6	0	0	13	1	64	1	2	MD	4	1	1	0	1
26	5	4	0	1	0	1	1	1	1	1	4	1	1	0	0	1	0	0	0	0	0	2	7	12	15	0	0	2	14	1	6	0	0	1	0	4	0	1	LA	3	0	0	0	0
30	6	4	0	1	0	1	1	0	1	1	4	1	1	0	0	1	0	0	0	0	0	7	3	0	14	0	0	2	15	1	6	0	0	1	0	3	0	2	WI	4	1	0	0	0
28	5	5	0	1	0	1	1	0	1	1	3	1	0	1	0	1	0	0	0	1	0	1	10	0	7	0	6	2	16	1	6	0	0	0	0	2	0	2	ND	1	1	0	0	0
26	5	3	0	0	0	1	1	0	1	1	3	1	1	0	1	1	0	0	0	0	1	7	2					2		0	6	0	0	15	1	41	1	1	TX	6	1	1	0	0
26	6	4	0	0	0	1	1	1	0	1	5	1	1	0	0	1	0	0	0	1	0	5	4					1		0	6	0	0	7	0	42	1	2	AZ	4	1	1	0	0
23	4	4	0	1	0	1	0	0	1	1	5	1	1	0	0	1	0	0	0	0	0	3	3					2		0	6	0	0	2	0	0	0	2	TX	6	0	0	0	0
33	5	6	0	1	0	1	1	0	1	1	5	1	0	0	0	0	0	0	0	1	0	13	4	9	9	0	0	3	20	1	7	0	0	0	0	5	0	2			1	0	0	0
33	6	7	0	1	0	0	1	0	1	1		0	1	0	1	1	0	0	0	0	1	3	14	6	9	0	24	2	14	1	7	0	0	7	0	5	0	1	MD	4	1	0	0	0
33	4	4	0	1	0	1	1	0	1	1	5	1	1	1	1	1	0	0	0	0	0	4	10	1	1	0	0	2	19	1	7	0	0	5	0	11	0	2	GA	5	1	0	0	0
32	5	5	0	1	0	0	1	0	1	1	4	1	1	0	1	1	11	1	0	0	0	12	3	0	8	0	0	2	14	1	7	0	0	5	0	13	0	2	FL	6	1	0	0	0
30	5	4	0	1	0	1	1	0	1	1	3	1	0	0	0	0	0	0	0	0	0	11	2	0	6	0	0	1	17	1	7	0	0	19	1	38	1	2	NC	5	1	0	0	0
34	5	4	0	1	0	1	0	0	1	1	3	1	0	0	0	0	6	1	0	1	0	8	4	0	14	0	0	1	16	1	7	0	27	0	0	6	0	2	NY	5	1	1	0	1
33	4	4	0	1	0	1	0	0	0	1	5	1	1	0	0	1	0	0	0	0	0	5	12	0	16	0	13	6	17	1	7	0	2	7	0	44	1	2	TN	4	1	1	0	0
27	5	4	0	1	0	1	1	0	1	1	2	1	1	0	1	1	0	0	0	0	0	5	5	0	8	7	0	0	11	1	7	0	0	4	0	4	0	1	CO	4	1	0	0	0
27	5	3	0	1	0	1	0	1	0	0	3	1	0	0	0	0	0	0	0	1	0	5	5					0		0	7	0	0	11	1	23	0	1	CA	6	1	0	0	0
24	4	3	0	1	0	0	0	0	1	1	3	1	0	1	0	1	0	0	0	0	0	2	4					0		0	7	0	0	8	0	39	1	2	TN	4	1	0	0	0
29	5	2	0	0	0	1	1	1	0	1	5	1	1	0	1	1	0	0	0	0	0	2	9					3		0	7	0	0	17	1	35	1	2	TN	4	0	1	0	0
23	4	3	0	1	0	0	1	0	0	1	5	1	1	1	0	1	0	0	0	0	0	1	3					1		0	7	0	0	1	0	6	0	2	NC	5	1	1	0	0
32	6	4	0	1	0	0	1	0	1	1	2	1	1	0	0	1	0	0	0	0	0	10	10	2	1	0	2	3	19	1	8	1	0	2	0	25	0	2	NY	5	1	1	0	0
27	5	4	0	1	0	1	0	0	1	1	2	1	1	0	1	1	0	0	0	0	0	3	4	12	0	0	0	1	16	1	8	1	0	6	0	25	0	2	AZ	4	0	0	0	0
30	5	4	0	1	0	1	1	0	0	1	5	1	0	0	0	0	0	0	0	1	0	1	12	12	6	0	0	2	16	1	8	1	0	2	0	19	0	2	PA	5	1	0	0	0
28	4	3	0	1	0	1	0	0	0	1	1	1	1	0	0	1	0	0	0	0	0	3	5	11	0	0	0	1	13	1	8	1	0	14	1	30	0	2	IA	3	1	1	0	0
30	5	4	0	1	0	1	1	1	1	1	2	1	1	1	1	1	0	0	0	0	0	3	4	10	0	0	0	0	14	1	8	1	26	1	0	5	0	1	CO	4	1	1	0	0
31	5	4	0	1	0	1	1	0	1	1	3	1	1	0	0	1	0	0	1	0	0	11	1	1	0	0	1	3	20	1	8	1	0	2	0	9	0	1	CA	6	1	0	0	0
29	5	5	0	1	0	1	1	0	1	1	3	1	0	0	1	1	0	0	0	0	0	8	4	0	12	0	0	0	14	1	8	1	30	0	0	7	0	2	MS	3	1	0	0	0
24	5	4	0	0	0	1	1	1	1	1	3	1	0	0	0	0	0	0	0	0	0	4	4	0	1	0	0	4	11	1	8	1	0	7	0	20	0	1	NC	5	0	0	0	0
32	4	5	0	1	0	0	1	0	1	1	2	1	1	1	0	1	0	0	0	0	0	11	4					3		0	8	1	0	2	0	0	0	1	OK	3	1	0	0	0
28	5	4	0	1	0	1	0	0	1	1	3	1	0	0	1	1	0	0	0	1	0	3	5					3		0	8	1	0	1	0	0	0	1	NC	5	1	0	0	0
23	5	4	0	1	0	1	0	1	0	1	2	1	0	0	1	1	0	0	0	1	0	2	4					1		0	8	1	0	3	0	2	0	2	CA	6	0	0	0	0
33	5	6	0	1	0	1	1	0	1	1	5	1	0	1	0	1	0	0	1	0	0	10	6	18	0	6	18	3	17	1	9	1	0	11	1	25	0	2	MT	1	0	0	0	0
31	5	4	0	0	0	0	0	1	0	0	2	1	0	0	0	0	0	0	0	1	0	6	5	13	0	0	0	0	12	1	9	1	5	16	1	62	1	2	TX	6	1	1	0	0
24	4	4	0	1	0	1	0	0	1	1	2	1	1	0	0	1	0	0	0	0	0	3	3	10	0	0	0	1	15	1	9	1	0	6	0	14	0	2	KS	3	0	0	0	0
27	4	4	0	1	0	1	0	0	1	1	1	1	1	1	0	1	0	0	0	0	0	1	4	10	0	0	0	1	13	1	9	1	0	2	0	5	0	1	OK	3	0	0	0	0
26	5	3	0	1	0	1	0	1	1	1	2	1	0	0	0	0	0	0	0	1	0	4	5	1	0	0	0	0	14	1	9	1	0	0	0	5	0	2	AZ	4	0	0	0	0
33	6	5	0	0	0	1	1	1	0	1	5	1	0	0	0	0	0	0	1	0	0	9	6	0	4	0	2	0	11	1	9	1	0	7	0	22	0	1	TX	6	1	0	0	0
28	5	5	0	1	1	1	1	1	1	1		0	1	0	0	1	0	0	0	0	0	2	9	0	13	0	0	0	13	1	9	1	0	2	0	29	0	1	CA	6	0	0	0	0
31	5	4	0	1	0	1	1	1	1	1	5	1	1	0	1	1	0	0	0	0	0	2	12	0	24	0	24	2	19	1	9	1	0	3	0	13	0	1	KS	3	1	1	0	0
24	4	4	0	1	0	1	0	0	1	1	2	1	0	0	1	1	0	0	0	0	0	5	2					1		0	9	1	30	5	0	3	0	1	IA	3	0	0	0	0
32	6	4	0	1	0	1	1	0	1	1	5	1	0	0	0	0	0	0	0	0	0	4	8					0		0	9	1	0	15	1	30	0	1	NM	2	0	1	0	0
19	4	2	0	1	0	1	0	0	0	1	3	1	1	1	1	1	2	1	0	0	0	2	1					0		0	9	1	20	8	0	12	0	2	NH	2	0	0	0	0
34	5	5	0	1	0	1	1	1	1	0	4	1	1	0	1	1	5	1	0	0	0	3	15	9	24	0	0	5	16	1	10	1	0	6	0	6	0	1	GA	5	1	0	0	0
26	5	2	0	1	0	1	0	0	1	1	5	1	0	0	0	0	14	1	0	1	0	5	4	8	0	0	0	1	16	1	10	1	0	21	1	71	1	1	NC	5	1	1	0	0
25	4	5	0	1	0	1	1	0	0	1	2	1	0	0	0	0	0	0	0	1	0	3	4	7				0	14	1	10	1	0	2	0	0	0	1	WA	5	1	1	0	0
26	5	4	0	1	1	1	0	1	1	1	5	1	0	0	1	1	0	0	0	1	0	3	4	16	0	0	0	0	12	1	10	1	0	4	0	15	0	1	TX	6	1	0	0	0
32	5	4	0	1	0	0	1	0	0	1	4	1	1	0	1	1	0	0	0	0	0	7	3	0	0	0	12	0	13	1	10	1	0	6	0	8	0	2	TX	6	1	0	0	0
34	6	4	0	1	0	1	0	0	1	0	3	1	0	0	0	0	0	0	0	0	1	5	6	0	0	0	12	0	11	1	10	1	0	1	0	2	0	1	FL	6	1	0	0	0
28	5	4	0	1	0	1	1	0	1	1	4	1	1	1	0	1	0	0	0	0	0	4	6	0	24	0	0	1	15	1	10	1	0	7	0	13	0	2	MD	4	0	0	0	0
28	5	3	0	1	0	1	1	1	1	0	3	1	0	0	1	1	0	0	0	1	0	2	8	0	14	0	0	0	14	1	10	1	0	21	1	51	1	1	OH	5	1	1	0	0
28	4	4	0	1	0	1	0	0	1	1	5	1	0	1	1	1	0	0	0	1	0	3	5	7	0	0	0	0	19	1	11	1	0	16	1	54	1	2	NJ	4	1	1	0	0
33	5	4	0	1	0	1	0	0	1	1	4	1	1	0	1	1	4	1	0	0	0	4	8	12	7	0	0	2	20	1	11	1	0	12	1	27	0	2	PA	5	1	0	0	0
29	4	2	0	1	0	1	0	0	1	1	5	1	1	0	0	1	0	0	0	0	0	6	4	0	13	0	0	0	12	1	11	1	0	14	1	0	0	1	GA	5	0	0	0	0
31	6	5	0	1	0	1	0	0	1	0	2	1	0	0	0	0	0	0	0	0	0	6	10	0	24	0	0	4	19	1	11	1	30	14	1	38	1	2	MO	4	1	0	0	0
24	5	4	0	1	0	1	0	0	1	1	4	1	0	1	0	1	0	0	0	0	0	4	4	0	10	2	0	3	13	1	11	1	4	14	1	24	0	2	GA	5	0	0	0	0
27	5	4	0	0	0	1	0	1	0	1	5	1	0	0	1	1	0	0	0	0	0	2	6					2		0	11	1	28	11	1	52	1	1	CA	6	0	0	0	0
29	5	3	0	1	0	1	0	0	1	0	5	1	1	0	1	1	0	0	0	0	0	7	5	15	15	0	0	0	16	1	12	1	30	5	0	15	0	1	TX	6	1	0	0	0
29	5	1	0	1	0	1	0	1	0	0	1	1	1	0	1	1	7	1	0	0	0	5	7	15	12	0	0	0	15	1	12	1	30	19	1	48	1	1	FL	6	1	0	0	0
26	5	4	0	1	0	1	0	0	1	1	3	1	1	0	0	1	0	0	0	1	0	4	4	13	0	0	0	0	14	1	12	1	0	8	0	25	0	1	OK	3	0	0	0	0
26	5	1	0	1	0	1	0	1	1	1	2	1	0	0	0	0	0	0	0	0	1	9	4	0	0	1	24	1	16	1	12	1	0	5	0	10	0	1	OH	5	1	0	0	0
29	4	4	0	1	0	1	0	0	0	1	3	1	1	0	0	1	1	1	0	0	0	6	5	0	24	0	0	3	16	1	12	1	30	10	1	50	1	1	MI	5	1	0	0	0
25	5	1	0	1	0	1	0	1	0	1	1	1	0	0	0	0	0	0	0	0	0	4	5	0	6	6	12	0	14	1	12	1	0	5	0	8	0	2	FL	6	1	0	0	0
27	5	5	0	1	0	0	1	0	1	1	5	1	1	0	0	1	0	0	0	0	0	1	3					1		0	12	1	0	2	0	10	0	1	NC	5	1	0	0	0
26	5	4	0	1	0	1	1	0	1	1	1	1	0	0	0	0	0	0	0	1	0	5	4	7	7	0	1	2	14	1	13	1	0	5	0	24	0	1	CO	4	1	1	0	0
27	6	4	0	1	0	1	0	0	1	0	4	1	0	0	0	0	0	0	0	1	0	5	4	7	0	0	8	0	17	1	13	1	1	12	1	45	1	1	CA	6	1	0	0	0
25	4	4	0	1	0	1	1	0	1	1	5	1	1	0	0	1	0	0	0	1	0	3	5	7	0	0	0	4	20	1	13	1	0	18	1	57	1	1	WI	4	1	1	1	0
23	4	1	0	1	1	1	0	0	1	1	3	1	1	1	0	1	0	0	0	0	0	4	3	12	0	0	0	0	18	1	13	1	0	15	1	48	1	2	AZ	4	1	0	0	0
29	4	3	0	1	1	0	1	0	0	1	2	1	1	0	0	1	0	0	0	0	0	2	8	11	15	0	0	2	18	1	13	1	0	8	0	37	1	2	TX	6	1	1	0	0
27	5	4	0	1	0	1	0	0	1	1	3	1	1	0	1	1	0	0	0	0	0	5	5	10	0	0	0	0	15	1	13	1	16	11	1	30	0	1	TN	4	1	1	0	0
26	4	4	0	1	0	1	0	0	1	1	3	1	0	0	0	0	18	1	0	0	0	3	5	1				0	22	1	13	1	0	24	1	80	1	2	AZ	4	1	1	1	1
32	5	4	0	0	0	0	0	0	0	1	5	1	1	0	0	1	3	1	0	0	0	10	1	0	0	0	7	1	20	1	13	1	0	12	1	55	1	2			0	0	0	0
33	5	5	0	1	0	1	0	0	0	1	2	1	1	0	0	1	0	0	0	1	0	7	6	0	7	0	3	5	18	1	13	1	0	13	1	41	1	2	AL	4	1	1	0	0
30	4	4	0	1	0	1	1	0	1	1	4	1	0	0	0	0	0	0	0	0	0	3	10	0	12	0	3	2	13	1	13	1	0	15	1	25	0	2	PA	5	1	0	0	0
27	5	3	0	0	0	1	1	0	1	1	3	1	1	0	0	1	0	0	0	0	0	2	6	13				2	12	1	14	1	4	0	0	0	0	1	SC	4	1	0	0	0
29	4	5	0	1	0	0	1	0	1	1	2	1	1	0	0	1	0	0	0	1	0	7	4	0	13	0	0	1	15	1	14	1	0	4	0	29	0	1	AZ	4	1	0	0	0
34	5	6	0	1	0	1	0	1	1	1	2	1	0	0	0	0	0	0	0	0	0	4	6	0	12	0	0	1	16	1	14	1	0	8	0	22	0	1	MA	4	1	1	0	1
30	6	5	0	1	0	1	0	0	0	1	3	1	0	0	0	0	4	1	0	0	1	7	3					2		0	14	1	2	4	0	29	0	2	TX	6	1	0	0	0
29	5	4	0	1	0	1	0	0	1	1	3	1	1	0	0	1	15	1	0	0	0	8	4	9	9	0	0	2	17	1	15	1	30	5	0	14	0	1	NY	5	1	1	1	1
25	4	2	0	1	0	1	0	0	0	1	2	1	1	0	0	1	0	0	0	0	0	2	4	9	0	0	0	0	16	1	15	1	4	2	0	9	0	2	TN	4	1	0	0	0
30	5	4	0	1	0	1	1	1	0	1	5	1	0	0	0	0	0	0	0	1	0	2	9	1	1	0	1	3	13	1	15	1	0	0	0	1	0	2	PA	5	1	0	0	0
26	5	4	0	1	0	1	0	1	1	1	3	1	1	0	0	1	0	0	0	0	0	5	5	0	3	0	1	0	20	1	15	1	0	12	1	26	0	2	OH	5	1	0	0	0
32	5	4	0	1	0	1	0	0	1	1	1	1	0	0	1	1	0	0	1	0	0	8	2					0		0	15	1	0	3	0	9	0	2	AR	3	0	0	0	0
25	4	2	0	1	0	0	0	0	1	1	2	1	1	0	1	1	0	0	0	0	0	3	3					1		0	15	1	30	15	1	50	1	2	NC	5	0	0	0	0
22	4	3	0	1	0	1	0	0	0	1	5	1	1	1	0	1	0	0	0	0	0	3	2	10	0	0	0	0	19	1	16	1	30	24	1	58	1	1	MI	5	1	0	0	0
31	4	2	0	1	0	1	1	0	1	1	2	1	1	0	0	1	0	0	0	0	0	4	4	1	0	0	0	2	18	1	16	1	30	20	1	21	0	1	CO	4	1	0	0	0
33	4	4	0	1	0	1	1	0	0	1	3	1	1	0	0	1	0	0	0	0	0	10	3	0	13	0	0	2	16	1	16	1	30	21	1	60	1	2	VA	5	1	1	0	0
32	5	5	0	1	1	0	1	0	1	1	1	1	1	0	0	1	0	0	0	0	0	8	6	6	24	0	0	2	21	1	17	1	0	15	1	21	0	1	TX	6	1	1	0	0
32	5	2	0	0	0	1	0	0	0	1	5	1	1	0	0	1	0	0	1	0	0	8	5	4	4	0	0	0	14	1	17	1	0	14	1	27	0	2	MO	4	1	1	0	0
34	6	2	0	1	1	1	0	0	0	1	5	1	0	0	1	1	1	1	0	0	0	8	4	15	15	0	0	0	20	1	17	1	23	14	1	55	1	2	CA	6	0	0	0	0
23	5	4	0	1	0	1	0	1	1	0	1	1	1	0	0	1	0	0	0	0	0	3	4	12	0	0	0	0	13	1	17	1	0	7	0	12	0	1	NY	5	1	0	0	0
30	5	3	0	1	0	1	0	1	1	0	5	1	1	0	0	1	0	0	0	1	0	10	4	0	18	0	4	0	17	1	17	1	0	11	1	24	0	1	TN	4	1	1	0	1
28	5	3	0	1	0	1	1	0	1	0	5	1	1	1	0	1	0	0	0	0	0	6	3	0	13	0	0	0	18	1	17	1	0	21	1	55	1	1	OH	5	1	1	0	0
27	5	4	0	0	0	1	0	0	1	1	5	1	1	0	0	1	0	0	0	0	0	4	7					2		0	17	1	0	10	1	8	0	2	TX	6	0	0	0	0
21	5	4	0	1	1	1	1	0	0	1	3	1	1	0	0	1	0	0	0	0	0	1	2					2		0	17	1	0	20	1	59	1	1	TX	6	0	1	0	0
33	5	3	0	1	0	0	0	0	0	1	2	1	1	0	0	1	0	0	0	1	0	12	4	3	6	0	0	1	18	1	18	1	0	21	1	56	1	2	NV	3	1	0	0	0
30	5	6	0	1	0	1	1	0	1	1	4	1	0	1	0	1	0	0	0	0	0	6	7	3	23	0	0	1	21	1	18	1	25	9	0	37	1	1	GA	5	1	0	0	0
28	5	3	0	1	0	1	1	1	0	0	3	1	1	0	0	1	0	0	0	0	0	1	9	24	0	0	0	4	14	1	18	1	20	19	1	49	1	2	CA	6	1	1	0	0
28	4	4	0	1	1	0	0	0	1	1	4	1	1	0	0	1	0	0	0	0	1	3	6	1	0	0	0	0	11	1	18	1	0	7	0	31	0	1	TX	6	0	0	0	0
27	4	2	0	0	0	1	0	0	1	1	4	1	1	0	0	1	0	0	0	0	0	4	5	0	15	6	0	0	18	1	18	1	0	16	1	43	1	1			1	1	1	1
27	5	5	0	1	0	0	1	1	1	1	1	1	0	0	0	0	1	1	0	0	0	1	8	9	11	0	0	0	16	1	19	1	0	21	1	32	0	1	OR	3	1	0	0	0
23	4	3	0	1	0	1	0	0	0	1	4	1	1	1	0	1	0	0	0	0	0	2	4	12	0	0	0	0	17	1	19	1	30	12	1	34	1	2	OH	5	1	1	0	0
27	5	5	0	1	0	1	0	0	1	1	5	1	0	1	0	1	0	0	0	0	0	2	6	12				3	19	1	19	1	0	3	0	11	0	2	MI	5	1	0	0	0
25	4	4	0	1	0	1	0	0	0	1	3	1	0	1	0	1	0	0	0	0	0	3	4	11	0	0	0	1	17	1	19	1	0	18	1	60	1	2	SC	4	1	0	0	0
30	5	5	0	0	0	1	1	0	1	1		0	1	0	0	1	0	0	0	0	0	10	3	0	12	0	0	5	15	1	19	1	0	9	0	24	0	1	NM	2	0	0	0	0
23	4	4	0	1	0	1	0	0	1	1	3	1	1	1	0	1	0	0	0	0	0	4	3					0		0	19	1	0	9	0	14	0	1	AZ	4	0	0	0	0
34	4	4	0	1	0	1	0	0	0	0	2	1	0	0	1	1	7	1	0	0	0	3	5	12	0	0	0	3	18	1	20	1	0	18	1	70	1	1	GA	5	1	1	0	0
32	4	4	0	1	0	1	1	0	1	1	2	1	1	0	0	1	0	0	0	0	0	3	10	10	6	0	24	3	17	1	20	1	0	10	1	40	1	2	WV	2	1	1	0	0
30	4	5	0	1	0	1	1	0	1	1	3	1	1	0	0	1	0	0	0	1	0	10	5	1	0	0	1	1	16	1	20	1	1	2	0	54	1	1	MI	5	1	1	0	0
25	4	1	0	1	0	1	0	0	1	1		0	1	1	0	1	4	1	0	0	0	9	0					1		0	20	1	6	15	1	22	0	2	CA	6	0	0	0	0
22	4	4	0	1	0	1	0	0	1	1	4	1	1	0	0	1	13	1	0	0	0	2	4	9	0	0	0	0	13	1	21	1	0	6	0	20	0	2	NY	5	1	0	0	1
22	4	2	0	1	0	1	0	0	1	1		0	1	0	0	1	0	0	0	0	0	1	3	9	0	0	0	0	13	1	21	1	1	2	0	6	0	1	OH	5	0	0	0	0
33	4	4	0	1	0	1	1	0	1	1	1	1	1	0	1	1	0	0	0	0	0	3	7	15	0	0	0	3	17	1	21	1	0	16	1	57	1	2	MA	4	1	0	0	0
27	5	4	0	1	0	1	0	0	1	1	2	1	0	0	1	1	0	0	0	0	0	4	5	13				0	18	1	21	1	0	24	1	62	1	2	FL	6	1	1	0	0
33	4	4	0	1	0	1	0	0	1	1	4	1	0	1	0	1	0	0	0	0	0	13	3	12	0	0	7	0	19	1	21	1	0	24	1	80	1	2	WV	2	1	1	0	0
31	6	6	0	1	0	1	1	1	0	1	1	1	0	1	0	1	0	0	0	0	0	3	6	10	12	0	0	1	18	1	21	1	0	19	1	57	1	1	MA	4	1	1	1	0
32	5	1	0	1	0	1	1	0	1	1	4	1	1	1	0	1	0	0	0	1	0	12	2	0	0	0	1	10	12	1	21	1	0	11	1	17	0	2	NC	5	0	0	0	0
32	6	6	0	1	0	1	1	0	1	1	3	1	0	1	0	1	8	1	1	0	0	6	8	0	12	0	0	2	13	1	21	1	15	13	1	52	1	2	TN	4	1	1	0	0
29	5	4	0	1	0	1	1	1	1	0	5	1	0	0	1	1	0	0	0	0	0	3	4	0	10	0	0	2	16	1	21	1	0	12	1	25	0	2	ME	2	1	1	0	0
31	4	2	0	1	0	1	0	0	0	1	3	1	0	1	0	1	0	0	0	0	1	3	5	0	0	1	6	2	15	1	21	1	0	23	1	61	1	2	AL	4	1	1	0	0
22	4	1	0	1	0	1	0	0	0	1		0	0	1	0	1	0	0	0	0	1	1	4					0		0	21	1	0	2	0	17	0	1	IA	3	1	1	1	0
26	5	1	0	1	0	1	0	0	0	1	2	1	0	0	0	0	0	0	1	0	0	6	4	0	18	0	0	0	15	1	22	1	0	17	1	56	1	1	TN	4	1	1	0	0
34	4	2	0	1	1	0	0	0	1	1	5	1	0	0	0	0	3	1	0	0	0	5	10	0	24	0	0	4	19	1	22	1	0	4	0	16	0	2	TX	6	0	0	0	0
27	6	5	0	1	1	1	1	0	1	0		0	0	0	0	0	0	0	0	0	1	2	7	2	0	0	0	0	22	1	23	1	0	4	0	35	1	1			0	0	0	0
30	4	4	0	1	1	0	1	0	0	1	3	1	1	0	0	1	0	0	0	0	0	14	4	12	12	0	0	3	17	1	23	1	0	11	1	70	1	2	AZ	4	1	1	0	0
26	6	5	0	1	0	1	0	0	1	1	2	1	1	1	0	1	4	1	0	0	0	5	5	15	9	0	3	0	21	1	24	1	5	14	1	59	1	2	WI	4	1	1	0	0
26	4	2	0	1	0	0	1	0	1	1	2	1	0	0	0	0	1	1	0	1	0	3	4	1	1	0	0	1	19	1	24	1	1	9	0	23	0	1	FL	6	1	1	1	1
33	4	3	0	1	0	1	0	0	1	1	3	1	1	0	0	1	0	0	0	0	0	9	8					3		0	24	1	30	13	1	61	1	2	SC	4	1	0	0	0
22	5	4	0	0	0	1	0	1	0	0	2	1	1	0	0	1	6	1	0	0	0	1	3					0		0	24	1	3	13	1	52	1	1	VT	1	0	0	0	0
22	4	4	0	1	0	0	1	0	0	0	2	1	1	0	1	1	0	0	0	0	0	2	3	12				3	12	1	25	1	0	11	1	22	0	1	TX	6	1	1	0	0
30	4	4	0	1	0	1	0	0	1	0	5	1	0	0	0	0	0	0	0	1	0	9	4	0	7	0	0	2	13	1	25	1	0	16	1	59	1	1	PA	5	1	0	0	0
30	4	5	0	1	0	1	1	0	1	1	1	1	1	0	0	1	0	0	0	0	0	9	4	0	14	0	2	2	19	1	26	1	6	21	1	54	1	2	PA	5	0	0	0	0
30	5	5	0	1	0	1	0	0	0	1		0	1	1	0	1	13	1	0	0	1	7	10	7	0	0	5	3	16	1	27	1	1	21	1	65	1	2	TX	6	0	0	0	0
29	5	4	0	0	1	1	0	0	1	1	5	1	1	0	0	1	0	0	0	0	0	9	4	0	11	0	0	0	17	1	27	1	30	9	0	52	1	1	TX	6	1	0	0	0
27	5	3	0	1	0	1	1	0	1	1	2	1	0	0	0	0	0	0	0	0	0	2	5	0	0	12	0	2	14	1	28	1	0	24	1	56	1	1	OH	5	0	0	0	0
34	5	4	0	1	0	1	0	0	0	1	5	1	0	0	0	0	0	0	0	0	0	2	6	0	12	0	0	3	14	1	29	1	0	17	1	55	1	1	MS	3	1	1	0	0
29	5	4	0	1	0	1	0	0	0	1	2	1	1	0	0	1	0	0	0	0	0	7	5	0	15	0	0	0	22	1	30	1	0	24	1	76	1	2	FL	6	1	1	1	1
33	5	4	0	1	0	1	0	0	0	0	3	1	0	0	0	0	0	0	1	0	0	10	4	0	5	0	0	0	17	1	33	1	12	16	1	76	1	2			1	1	1	0
28	3	2	0	1	0	1	0	0	0	1	3	1	1	1	0	1	0	0	0	0	0	3	6	0	24	0	0	1	16	1	33	1	1	24	1	80	1	2	CA	6	1	0	0	0
31	4	2	0	1	0	1	0	0	1	1	5	1	1	0	0	1	0	0	0	1	0	9	5	0	7	0	24	1	17	1	36	1	0	19	1	77	1	2	CA	6	1	0	0	0
33	6	4	1	0	0	1	0	0	1	0	2	1	0	0	1	1	0	0	0	0	0	11	6					1		0	3	0	0	2	0	24	0	1	WY	1	1	1	0	0
34	5	2	1	0	0	0	0	0	0	0	5	1	0	0	0	0	0	0	0	0	0	8	7	11	0	0	0	2	19	1	3	0	0	23	1	72	1	1			1	0	0	0
30	6	6	1	0	0	0	1	0	1	1	5	1	0	0	0	0	0	0	1	0	0	6	3	0	0	0	0	4	11	1	3	0	0	4	0	4	0	2	WA	5	1	1	0	0
28	6	4	1	0	0	1	1	1	0	0	2	1	0	0	0	0	0	0	0	0	0	2	4					1		0	3	0	0	4	0	2	0	1	TX	6	1	0	0	0
31	5	5	1	0	0	1	1	1	0	0	2	1	0	0	0	0	0	0	0	0	0	6	7	0	24	0	0	2	13	1	3	0	0	2	0	1	0	1	MO	4	1	0	0	0
30	6	5	1	0	0	1	1	0	0	0	3	1	0	0	0	0	0	0	0	0	0	5	5	0	9	0	0	1	14	1	3	0	0	0	0	12	0	1	PA	5	1	1	0	0
27	5	3	1	0	0	1	0	0	1	1	3	1	0	0	0	0	0	0	1	0	0	3	5					1		0	3	0	0	0	0	0	0	1	VA	5	1	0	0	0
33	4	3	1	1	1	0	0	0	0	1	5	1	0	0	0	0	0	0	0	0	0	2	14	0	24	10	1	2	18	1	4	0	0	15	1	57	1	1	KS	3	1	1	0	0
34	5	5	1	0	0	0	1	0	0	1	3	1	1	0	1	1	0	0	0	0	0	12	2					3		0	4	0	0	22	1	47	1	1	NY	5	1	1	0	0
23	5	2	1	0	0	1	0	1	0	1	4	1	1	0	0	1	0	0	0	1	0	4	3					0		0	4	0	0	22	1	66	1	1	AL	4	1	1	0	0
26	6	5	1	0	0	1	0	0	1	1	2	1	0	0	0	0	0	0	1	0	0	2	4	1	0	0	0	0	11	1	4	0	0	8	0	48	1	2	TX	6	0	1	0	0
34	6	5	1	1	0	0	1	0	0	1	3	1	0	0	0	0	0	0	0	0	0	13	6	0	0	0	3	5	16	1	4	0	2	18	1	64	1	1	WA	5	1	1	0	0
30	5	3	1	1	1	0	0	0	1	0	5	1	0	0	1	1	0	0	0	0	0	6	8	0	24	0	0	4	15	1	4	0	0	11	1	30	0	1	IL	5	1	0	0	0
31	5	5	1	1	0	1	1	0	1	1	3	1	0	0	0	0	0	0	1	0	0	5	10	24	7	0	0	3	17	1	4	0	0	7	0	37	1	2	TN	4	1	0	0	0
29	6	5	1	1	0	1	1	1	1	1	3	1	0	0	0	0	0	0	0	0	1	5	6	0	14	0	3	2	15	1	4	0	0	0	0	25	0	2	NV	3	0	0	0	0
26	4	5	1	0	0	0	0	0	0	1	5	1	1	0	1	1	0	0	1	0	0	6	3					0		0	4	0	27	21	1	41	1	2	IN	4	1	0	0	0
25	4	5	1	1	0	1	1	0	0	1		0	1	0	1	1	0	0	1	0	0	1	7	0	0	0	3	3	12	1	4	0	0	7	0	17	0	1			0	0	0	0
31	5	3	1	1	0	1	1	1	0	0	2	1	0	0	0	0	0	0	0	1	0	2	5	10	0	7	0	1	15	1	4	0	0	7	0	18	0	2	OR	3	1	0	0	0
31	5	4	1	0	0	1	0	1	1	1	2	1	0	0	0	0	0	0	0	0	1	3	11	15	15	0	0	0	16	1	4	0	0	3	0	11	0	1	FL	6	1	1	0	0
29	6	2	1	0	1	1	0	1	0	0	1	1	0	0	0	0	0	0	0	0	0	4	4		1			0	11	1	4	0	1	8	0	13	0	1	TX	6	1	1	0	0
34	6	6	1	1	0	1	1	0	1	1	2	1	0	0	0	0	0	0	1	0	0	3	11	0	11	0	0	0	17	1	4	0	0	7	0	17	0	1	CA	6	1	1	0	0
32	6	5	1	0	0	1	1	0	0	1	3	1	1	0	0	1	0	0	0	0	0	1	14	0	24	0	0	0	17	1	4	0	0	10	1	19	0	1	LA	3	0	0	0	0
34	5	4	1	1	0	1	0	0	1	1	5	1	0	1	0	1	0	0	0	0	0	4	12		12		12	2	15	1	4	0	0	7	0	20	0	1	IN	4	1	0	0	0
32	6	3	1	0	0	0	0	0	0	0	4	1	0	0	0	0	0	0	0	1	0	11	4					2		0	4	0	0	4	0	7	0	2	GA	5	1	0	0	0
27	6	3	1	0	0	0	0	0	0	1	4	1	0	0	0	0	0	0	0	0	1	7	4					1		0	4	0	0	4	0	14	0	1	VA	5	1	1	0	0
34	5	5	1	1	0	1	1	0	1	1	3	1	0	0	0	0	0	0	0	1	0	12	5					3		0	4	0	0	4	0	22	0	1	AL	4	1	1	0	0
31	5	3	1	1	0	1	0	0	1	1	2	1	0	0	1	1	0	0	0	0	1	6	6	7	14	0	7	2	13	1	4	0	0	11	1	34	1	1	WI	4	1	1	0	0
33	5	4	1	1	1	1	1	0	1	1	2	1	0	0	0	0	0	0	0	0	0	4	12	0	22	0	0	2	12	1	4	0	0	8	0	30	0	2	TX	6	1	1	0	0
26	6	5	1	1	0	1	0	0	0	1	2	1	0	0	0	0	0	0	0	0	0	1	8	0	0	0	12	0	14	1	4	0	0	0	0	0	0	1	MO	4	0	0	0	0
24	5	4	1	1	0	1	0	0	1	1	3	1	1	0	0	1	0	0	1	0	0	3	3					0		0	4	0	0	3	0	6	0	2	KY	3	0	0	0	0
33	5	1	1	0	0	1	1	1	0	1		0	1	0	0	1	0	0	0	0	0	7	5					2		0	4	0	0	5	0	8	0	2			0	0	0	0
30	5	4	1	1	1	0	1	1	0	1	2	1	0	0	0	0	0	0	0	0	0	3	5	1	1	0	0	0	17	1	4	0	0	7	0	8	0	2	AZ	4	0	0	0	0
31	4	5	1	1	0	1	0	0	1	1	4	1	0	0	0	0	0	0	0	1	0	1	6	7	7	0	0	0	17	1	4	0	0	5	0	11	0	2	OH	5	0	0	0	0
31	5	3	1	1	0		1	1	1	1	4	1	0	0	0	0	0	0	1	0	0	2	12	18	0	0	0	3	11	1	4	0	0	3	0	2	0	2	OR	3	1	0	0	0
30	5	4	1	1	0	1	1	0	1	1	4	1	0	0	0	0	0	0	0	0	1	9	4	6	0	0	0	1	13	1	4	0	0	3	0	2	0	2	NV	3	0	0	0	0
27	4	3	1	1	0	1	0	0	0	1	5	1	0	0	0	0	0	0	0	1	0	2	9	2	1	0	1	0	15	1	4	0	0	4	0	2	0	1			0	0	0	0
31	5	4	1	1	0	1	0	1	1	1	2	1	0	0	0	0	4	1	0	0	0	12	3	0	6	0	6	3	18	1	4	0	1	0	0	5	0	1	ID	2	1	0	0	0
29	5	1	1	1	0	1	1	1	1	1	5	1	0	0	0	0	0	0	0	1	0	5	4	7	0	0	9	2	16	1	4	0	0	2	0	0	0	2	OK	3	0	0	0	0
28	5	4	1	0	0	1	1	1	0	1	4	1	1	0	0	1	0	0	0	0	0	5	2					3		0	4	0	0	5	0	1	0	2	OK	3	1	1	0	0
34	6	6	1	1	0	1	1	0	1	1	2	1	0	0	0	0	0	0	0	1	0	10	5	13	4	0	6	2	17	1	4	0	0	0	0	0	0	2	SC	4	1	0	0	0
28	6	4	1	0	0	1	0	1	1	1	1	1	1	0	0	1	0	0	0	0	0	3	5	12	0	0	0	2	14	1	4	0	0	5	0	3	0	1	KS	3	1	0	0	1
26	5	3	1	0	0	1	0	1	1	1	5	1	1	0	0	1	0	0	0	0	0	6	4	1	0	0	12	1	17	1	4	0	0	9	0	31	0	1	NY	5	1	0	0	0
30	5	4	1	0	0	1	1	0	1	0	5	1	1	0	0	1	0	0	0	1	0	9	4	0	12	0	0	2	13	1	4	0	0	8	0	4	0	1	GA	5	1	0	0	0
28	5	3	1	1	0	1	0	0	1	1	4	1	0	0	0	0	0	0	0	0	0	8	3	0	12	0	0	0	18	1	4	0	0	4	0	20	0	1	DE	1	1	1	0	0
29	6	5	1	1	0	1	1	1	1	1	3	1	1	1	0	1	0	0	0	0	0	7	6	0	9	0	0	0	11	1	4	0	0	0	0	0	0	1	PA	5	0	0	0	0
30	5	5	1	1	0	1	1	1	1	0	5	1	0	0	0	0	0	0	0	1	0	7	6	0	2	0	0	0	19	1	4	0	0	0	0	1	0	1	TX	6	1	0	0	0
29	6	5	1	1	0	1	0	1	1	1	1	1	0	0	0	0	0	0	0	0	0	6	5	0	2	0	0	0	19	1	4	0	30	13	1	15	0	2	AZ	4	1	1	1	0
32	6	6	1	1	0	1	1	0	1	1	2	1	0	0	0	0	0	0	0	0	0	3	13	0	2	1	0	1	12	1	4	0	0	0	0	0	0	1			0	0	0	0
34	5	5	1	1	0	0	0	1	1	1	3	1	0	0	0	0	0	0	0	1	0	14	3					0		0	4	0	0	5	0	3	0	1	IL	5	1	0	0	0
28	6	3	1	0	0	1	0	1	0	1	5	1	0	0	0	0	0	0	0	0	0	9	3					1		0	4	0	0	0	0	1	0	1	OH	5	1	0	0	0
34	4	4	1	1	0	1	0	1	1	1	3	1	0	1	0	1	0	0	0	0	0	5	3					2		0	4	0	0	0	0	0	0	1	SC	4	0	0	0	0
22	5	1	1	0	1	0	0	0	0	1	5	1	0	0	0	0	0	0	1	0	0	1	0					0		0	4	0	0	6	0	33	1	2	MI	5	1	0	0	0
29	6	4	1	1	0	1	0	1	0	0	3	1	0	0	0	0	12	1	0	0	0	3	6		1	1		4	16	1	5	0	0	24	1	61	1	1	CO	4	1	1	0	0
20	4	5	1	0	0	0	1	1	0	1		0	0	0	0	0	0	0	0	0	1	2	2					0		0	5	0	0	8	0	71	1	1	WA	5	1	1	0	0
30	6	4	1	1	0	1	1	1	0	0	2	1	0	1	1	1	0	0	0	1	0	3	6	0	0	0	16	2	18	1	5	0	0	1	0	27	0	2	SC	4	1	0	0	0
33	4	5	1	0	0	1	1	0	0	1	3	1	0	0	1	1	0	0	0	0	0	7	8					2		0	5	0	0	16	1	47	1	2	OK	3	1	1	0	0
34	5	4	1	1	0	1	0	1	0	0	1	1	0	0	0	0	0	0	0	0	0	5	13	6	16	0	6	0	19	1	5	0	0	16	1	53	1	1	SC	4	1	1	0	0
31	5	2	1	1	0	1	0	1	1	0	2	1	1	0	0	1	0	0	0	0	0	7	3		15			2	14	1	5	0	0	8	0	29	0	2	IN	4	1	1	0	0
26	5	4	1	1	1	0	0	0	1	1	3	1	0	0	0	0	0	0	0	0	1	4	6	12	12	0	0	0	11	1	5	0	0	13	1	46	1	1	CA	6	0	0	0	0
23	4	2	1	1	0	1	0	0	0	1	3	1	1	0	1	1	0	0	0	0	0	1	6	1	0	0	0	0	17	1	5	0	0	10	1	28	0	1	FL	6	1	1	1	0
31	5	3	1	0	0	1	1	1	1	1	5	1	1	0	0	1	0	0	1	0	0	12	2					4		0	5	0	0	5	0	15	0	2	OR	3	0	1	0	0
27	5	4	1	1	0	1	0	0	1	1	5	1	1	0	0	1	0	0	1	0	0	5	4					1		0	5	0	0	13	1	42	1	2	KY	3	1	1	0	0
34	6	4	1	1	0	1	1	0	1	1	3	1	0	0	0	0	0	0	0	1	0	9	8	0	7	0	7	2	12	1	5	0	0	13	1	29	0	1	OH	5	1	0	0	0
33	5	4	1	1	0	1	0	0	1	1	4	1	1	0	0	1	0	0	0	0	0	3	12	17	15	0	0	1	18	1	5	0	0	9	0	25	0	1	TX	6	1	1	0	0
31	6	5	1	1	0	0	1	0	1	1		0	0	0	0	0	0	0	0	1	0	10	4	8	9	0	0	1	20	1	5	0	0	3	0	5	0	1	MD	4	1	0	0	0
28	5	5	1	1	0	1	1	0	1	1	4	1	1	0	0	1	0	0	0	0	1	9	3	2	4	0	0	5	13	1	5	0	0	6	0	6	0	1	MI	5	1	0	0	0
26	6	4	1	1	0	1	1	1	0	1	1	1	0	0	0	0	0	0	0	0	0	2	8	0	18	8	0	3	17	1	5	0	30	24	1	27	0	2	CA	6	1	1	0	0
33	5	1	1	0	0	1	0	0	0	1	5	1	0	0	0	0	0	0	1	0	0	9	7					2		0	5	0	0	7	0	6	0	1	CA	6	1	0	0	0
27	5	4	1	0	1	0	1	1	1	1	4	1	0	0	1	1	0	0	0	0	0	2	7	12	0	0	0	1	16	1	5	0	0	8	0	10	0	2	TX	6	0	0	0	0
32	6	6	1	1	0	1	1	0	1	1	5	1	0	0	0	0	0	0	0	1	0	9	2					2		0	5	0	0	5	0	60	1	1	GA	5	1	0	0	0
32	6	4	1	1	0	1	0	0	1	0	3	1	0	0	0	0	0	0	0	0	1	10	6	3	6	0	0	0	12	1	5	0	0	13	1	24	0	1	MA	4	1	0	0	0
24	5	3	1	1	0	1	0	0	1	1	4	1	0	0	1	1	0	0	0	0	0	3	4	12	0	0	0	0	16	1	5	0	0	4	0	4	0	1	IL	5	0	0	0	0
26	6	5	1	1	0	1	1	1	1	1	2	1	0	0	0	0	0	0	0	0	0	1	4	10	0	0	1	0	16	1	5	0	0	0	0	0	0	2	MO	4	0	0	0	0
31	5	4	1	0	0	1	0	1	1	0	2	1	1	0	0	1	0	0	0	0	0	7	8	13	0	0	0	0	12	1	5	0	15	3	0	10	0	1	IN	4	0	0	0	0
30	5	4	1	1	0	1	1	1	1	1	4	1	0	0	0	0	0	0	0	0	0	11	3	3	0	0	0	1	13	1	5	0	0	1	0	4	0	2	TN	4	1	0	0	0
27	6	5	1	0	0	1	1	0	1	1	4	1	0	0	0	0	0	0	1	0	0	6	4	0	11	0	0	1	14	1	5	0	0	5	0	11	0	2	MN	4	1	0	0	0
27	4	5	1	1	0	1	1	0	1	1	3	1	0	0	0	0	0	0	0	0	0	2	8	12	0	0	0	0	14	1	5	0	0	5	0	7	0	2	OH	5	1	0	0	0
29	6	6	1	1	0	1	1	0	1	1	1	1	0	0	0	0	0	0	0	0	0	7	6	0	12	0	0	0	18	1	5	0	0	13	1	23	0	1	IL	5	1	1	0	0
27	5	4	1	1	0	1	0	1	1	1	5	1	1	0	0	1	0	0	0	0	0	5	6	0	22	0	0	1	17	1	5	0	0	8	0	12	0	2	KY	3	1	0	0	0
25	5	2	1	1	0	1	0	1	0	1	5	1	0	0	0	0	0	0	0	1	0	3	4	14	0	0	0	0	16	1	5	0	0	2	0	4	0	1	MA	4	1	1	0	0
30	5	4	1	1	0	0	0	0	1	1	2	1	1	0	1	1	0	0	0	0	0	10	3	0	12	0	0	3	12	1	5	0	30	0	0	1	0	1	CA	6	1	0	0	0
30	5	5	1	1	0	1	1	0	1	1	1	1	1	0	0	1	0	0	0	0	0	9	4	0	12	0	0	1	14	1	5	0	0	0	0	0	0	2	IA	3	1	0	0	0
30	5	5	1	1	0	1	1	1	1	1	3	1	0	0	0	0	0	0	0	0	0	4	7	0	24	0	0	2	15	1	5	0	0	0	0	3	0	1	MO	4	1	0	0	0
30	5	3	1	0	0	1	0	0	0	1	2	1	0	0	0	0	0	0	0	0	1	8	5					3		0	5	0	0	0	0	4	0	1	ID	2	1	1	0	0
30	5	7	1	0	0	1	1	1	1	1	5	1	0	0	0	0	0	0	0	1	0	7	4					0		0	5	0	0	5	0	0	0	2			1	0	0	0
32	5	5	1	1	0	1	1	1	1	1		0	0	0	0	0	0	0	0	0	0	1	9	22	0	0	0	3	13	1	5	0	0	3	0	1	0	1	NC	5	0	0	0	0
32	5	6	1	1	0	1	1	1	1	0		0	0	0	0	0	0	0	0	0	0	10	5	1	1	0	0	0	12	1	5	0	0	3	0	0	0	2	NC	5	1	0	0	0
31	5	3	1	0	0	1	1	0	0	0	4	1	1	0	0	1	0	0	0	0	0	3	10	1	0	1	0	0	11	1	5	0	0	0	0	2	0	2	TX	6	1	0	0	0
26	5	2	1	1	1	0	0	0	1	0	2	1	0	0	0	0	0	0	0	0	1	4	5	6				0	11	1	5	0	0	0	0	0	0	2			0	0	0	0
29	5	3	1	0	0	1	0	1	0	1	2	1	1	0	0	1	0	0	0	0	1	3	5	4	0	3	0	0	12	1	5	0	0	24	1	24	0	1	MA	4	1	1	0	0
31	6	4	1	1	0	1	1	0	0	1	4	1	0	0	0	0	0	0	0	0	0	9	3	17	0	0	0	1	16	1	5	0	0	0	0	0	0	2	LA	3	1	0	0	0
30	5	3	1	0	0	1	1	0	1	1	4	1	0	0	0	0	0	0	0	0	0	5	8	15	15	0	0	2	16	1	5	0	0	10	1	16	0	1	NE	2	1	1	0	0
26	5	5	1	1	0	1	1	0	1	1	5	1	0	0	0	0	0	0	0	0	0	4	4	12	0	0	0	0	17	1	5	0	0	1	0	0	0	1	SC	4	1	0	0	0
28	5	2	1	1	0	1	0	0	1	1	1	1	1	0	0	1	0	0	1	0	0	4	6	1	1	0	1	1	11	1	5	0	30	0	0	0	0	2	OR	3	1	0	0	0
24	4	4	1	0	0	1	1	0	0	1	2	1	0	0	0	0	0	0	1	0	0	2	4	1	0	0	0	0	11	1	5	0	0	3	0	6	0	2	MT	1	0	0	0	0
33	5	5	1	1	0	1	1	0	1	1	2	1	1	0	0	1	0	0	1	0	0	10	6	0	4	0	0	0	12	1	5	0	0	0	0	0	0	2	AR	3	0	0	0	0
31	6	5	1	1	0	1	0	1	1	1	4	1	1	1	0	1	0	0	1	0	0	10	3	0	0	0	3	1	17	1	5	0	0	2	0	11	0	1	MI	5	1	0	0	0
34	6	6	1	1	0	1	1	0	1	1	1	1	0	0	0	0	0	0	0	0	0	10	8	0	12	0	0	0	12	1	5	0	1	2	0	0	0	2	WA	5	1	0	0	0
29	5	3	1	1	0	1	1	1	0	1	4	1	0	0	0	0	0	0	0	1	0	8	4	0	7	0	0	2	12	1	5	0	0	3	0	2	0	1	CA	6	1	0	0	0
26	5	3	1	1	0	1	0	0	1	1	2	1	0	0	0	0	0	0	0	0	0	6	2					1		0	5	0	0	0	0	0	0	1	TX	6	0	0	0	0
28	5	6	1	1	0	1	1	0	1	1	5	1	1	0	0	1	0	0	0	1	0	5	3					1		0	5	0	30	8	0	20	0	1	CA	6	0	0	0	0
32	5	5	1	0	0	1	1	1	0	1	5	1	0	0	0	0	0	0	0	0	0	2	6					3		0	6	0	1	20	1	75	1	2	KY	3	1	1	0	0
26	5	4	1	1	0	1	1	1	1	1	1	1	0	0	1	1	0	0	0	1	0	6	1					1		0	6	0	0	14	1	69	1	1	CO	4	1	1	0	0
34	6	5	1	1	1	1	0	1	1	1	3	1	0	0	0	0	0	0	0	0	0	3	12	12	12	0	24	1	22	1	6	0	0	14	1	76	1	1	WI	4	1	1	0	0
33	6	5	1	0	0	1	1	0	0	1	5	1	0	0	0	0	0	0	0	0	0	9	8	0	24	0	0	5	18	1	6	0	0	16	1	50	1	2	TN	4	1	0	0	0
34	5	4	1	1	0	1	1	0	0	1	5	1	0	0	0	0	6	1	0	0	0	6	10	8	12	0	16	2	20	1	6	0	0	9	0	58	1	2	WA	5	1	0	0	0
29	5	5	1	1	0	1	1	1	0	1	2	1	1	0	0	1	0	0	0	0	0	4	6	5	0	0	0	3	13	1	6	0	0	16	1	39	1	1			1	1	0	0
32	5	1	1	0	0	0	0	1	0	1	5	1	0	0	1	1	3	1	1	0	0	2	12	0	12	0	0	2	14	1	6	0	0	19	1	34	1	1	NC	5	1	1	0	0
29	5	3	1	0	0	1	1	0	0	1		0	0	0	0	0	0	0	1	0	0	1	9	0	10	0	0	0	14	1	6	0	0	13	1	42	1	2	CA	6	0	0	0	0
29	6	4	1	1	0	1	0	0	1	1	4	1	0	0	0	0	6	1	0	0	0	3	8	0	7	0	0	0	12	1	6	0	0	16	1	41	1	2	AR	3	1	0	0	1
25	4	4	1	1	0	1	0	0	1	1	3	1	1	0	1	1	6	1	0	1	0	4	4	7	0	0	0	1	18	1	6	0	0	13	1	45	1	1	CO	4	0	0	0	0
33	5	2	1	0	0	1	1	0	0	1	5	1	0	0	0	0	0	0	1	0	0	12	4	18	0	0	0	2	14	1	6	0	0	9	0	34	1	2	TX	6	1	0	0	0
33	5	5	1	1	0	1	1	0	1	1	3	1	0	1	0	1	0	0	0	0	0	11	3	0	12	0	0	2	17	1	6	0	0	10	1	34	1	1	AZ	4	1	1	0	0
30	5	2	1	1	0	1	1	1	0	1	5	1	0	0	1	1	0	0	0	1	0	9	4	6	11	0	0	3	19	1	6	0	0	12	1	40	1	2	OK	3	0	1	0	0
32	6	4	1	1	0	1	1	1	0	1	4	1	0	0	0	0	0	0	0	0	0	5	12	12	0	0	15	1	20	1	6	0	0	24	1	76	1	2	LA	3	1	1	0	0
34	5	4	1	1	0	1	1	0	1	1	5	1	0	1	0	1	0	0	1	0	0	9	5					2		0	6	0	0	13	1	31	0	1	VA	5	1	1	0	0
29	5	4	1	1	0	1	1	1	0	1	4	1	0	1	0	1	0	0	0	0	0	5	3	11	0	0	1	1	18	1	6	0	30	21	1	44	1	1	MO	4	1	1	0	0
28	5	4	1	1	0	0	1	0	1	1	5	1	1	0	1	1	0	0	0	0	0	5	7	0	12	0	0	3	12	1	6	0	0	5	0	6	0	2	AL	4	1	1	0	0
29	5	5	1	1	0	1	1	0	1	1	5	1	0	0	1	1	0	0	1	0	0	4	6	0	5	0	0	1	13	1	6	0	0	3	0	19	0	2	MN	4	1	0	0	0
26	6	4	1	1	0	1	1	1	0	0	2	1	0	0	0	0	0	0	0	0	0	2	8	0	12	0	0	1	13	1	6	0	0	6	0	25	0	1			1	1	0	0
33	5	5	1	1	0	1	0	1	1	1	3	1	0	0	0	0	0	0	0	1	0	8	8	6	8	0	16	2	18	1	6	0	0	2	0	14	0	2	CO	4	1	0	0	0
27	4	4	1	1	0	1	1	0	1	0	1	1	1	0	0	1	0	0	0	0	0	5	6	0	14	0	0	1	19	1	6	0	30	0	0	8	0	1			1	0	0	0
31	5	5	1	1	0	1	1	0	1	1	3	1	0	0	0	0	0	0	1	0	0	6	8	6	6	0	6	3	16	1	6	0	0	12	1	24	0	2	FL	6	1	0	0	1
29	6	5	1	1	0	1	1	0	1	1	3	1	0	0	1	1	0	0	0	0	1	9	3					2		0	6	0	0	12	1	7	0	1	GA	5	1	0	0	0
31	6	3	1	1	0	1	0	0	1	0	2	1	1	0	0	1	12	1	0	0	0	8	4	16	0	0	0	0	16	1	6	0	0	3	0	6	0	1	OK	3	1	0	0	0
26	4	5	1	1	0	1	1	1	0	1	1	1	0	0	0	0	0	0	0	0	0	4	4	6	6	0	0	2	11	1	6	0	3	0	0	5	0	1	CA	6	1	0	0	0
34	6	5	1	1	1	1	1	0	1	1	2	1	0	0	0	0	0	0	0	0	0	12	5					3		0	6	0	0	0	0	6	0	1	TX	6	0	0	0	0
27	5	5	1	1	0	1	1	0	1	1	3	1	0	0	0	0	0	0	0	1	0	5	4	8	0	0	0	1	12	1	6	0	0	1	0	2	0	2	AZ	4	1	0	0	0
25	5	2	1	1	0	1	0	1	0	1	4	1	0	0	0	0	0	0	0	1	0	4	4	7	0	0	0	0	11	1	6	0	0	0	0	0	0	2	IL	5	0	0	0	0
33	5	5	1	1	0	1	1	0	1	1	3	1	0	1	0	1	0	0	0	1	0	12	4	9	12	0	0	2	21	1	6	0	0	0	0	3	0	2	CA	6	0	0	0	0
28	6	5	1	1	0	1	0	0	1	1	1	1	0	0	0	0	0	0	0	0	0	2	5	11	0	0	0	1	16	1	6	0	0	0	0	0	0	2	OK	3	0	0	0	0
34	6	4	1	1	0	1	1	0	1	1	5	1	0	0	0	0	0	0	0	0	0	1	11	0	0	8	0	1	12	1	6	0	0	0	0	6	0	1	NC	5	0	0	0	0
30	6	5	1	1	0	1	1	0	0	0	2	1	0	0	0	0	0	0	0	0	0	9	4					1		0	6	0	0	0	0	0	0	2	TX	6	1	0	0	0
28	5	4	1	1	0	1	0	0	1	1	5	1	1	0	1	1	0	0	0	0	0	1	8	12	0	0	0	1	16	1	6	0	0	0	0	0	0	1	TX	6	0	0	0	0
32	4	4	1	1	0	1	1	0	1	1	4	1	0	0	0	0	0	0	0	1	0	8	6	0	14	0	0	2	11	1	6	0	0	1	0	0	0	1	TX	6	0	0	0	0
32	6	5	1	1	0	1	1	1	1	1	3	1	0	1	0	1	0	0	0	0	0	6	8	0	0	0	12	4	12	1	6	0	0	0	0	0	0	2	CO	4	0	0	0	0
24	4	4	1	1	0	1	1	0	0	1	5	1	0	0	1	1	0	0	0	0	0	2	4	9	0	0	0	0	12	1	6	0	0	0	0	0	0	2	NC	5	0	0	0	0
30	6	4	1	1	0	1	0	0	1	0	3	1	0	0	0	0	0	0	0	1	0	7	5	8	0	0	20	0	14	1	6	0	0	0	0	0	0	2	NY	5	1	0	0	0
32	5	1	1	1	1	1	0	0	0	1	2	1	1	0	0	1	0	0	1	0	0	8	5	7	7	0	0	2	14	1	6	0	0	24	1	76	1	2	OH	5	1	0	0	0
32	5	5	1	1	0	1	0	0	1	1	4	1	0	0	0	0	0	0	1	0	0	8	6	6	4	0	0	0	15	1	6	0	0	6	0	8	0	2	VA	5	1	0	0	0
32	5	5	1	1	0	1	1	0	1	1	3	1	0	0	0	0	0	0	0	0	0	14	3	0	11	0	0	3	17	1	6	0	0	0	0	0	0	2	PA	5	0	0	0	0
29	5	4	1	1	0	1	0	1	1	1	2	1	1	0	1	1	0	0	0	0	0	10	3	0	12	0	0	0	16	1	6	0	0	6	0	3	0	1	TX	6	1	0	0	0
29	4	5	1	1	0	1	0	0	1	0	3	1	0	0	0	0	0	0	0	1	0	9	4	0	9	0	12	1	12	1	6	0	0	0	0	0	0	2	OH	5	1	1	0	0
28	6	4	1	1	0	1	1	0	1	0	5	1	1	1	0	1	0	0	0	0	0	8	5	0	10	0	0	3	14	1	6	0	0	4	0	13	0	1	IN	4	1	0	0	0
28	5	3	1	1	0	1	0	0	1	1	1	1	1	0	0	1	0	0	0	0	0	6	5	0	10	0	0	1	14	1	6	0	0	0	0	0	0	1	KY	3	1	1	0	0
26	5	4	1	1	0	1	1	1	0	0	2	1	0	0	0	0	0	0	0	0	0	4	5	0	10	2	0	1	14	1	6	0	5	1	0	0	0	2	KY	3	1	0	0	0
20	5	1	1	1	1	0	1	1	0	1	2	1	1	0	0	1	4	1	0	0	0	2	2	0	6	0	0	0	19	1	6	0	1	10	1	31	0	1	FL	6	1	1	0	0
32	5	3	1	1	0	0	0	0	0	1	1	1	0	0	0	0	0	0	1	0	0	10	4					0		0	6	0	0	0	0	0	0	1	IN	4	1	0	0	0
26	5	4	1	1	0	1	0	1	0	1	1	1	0	0	0	0	0	0	0	0	0	4	4					2		0	6	0	0	2	0	1	0	2	TX	6	0	0	0	0
26	6	4	1	1	0	0	0	1	0	1	1	1	0	0	0	0	0	0	0	0	0	3	4					0		0	6	0	0	1	0	0	0	2	CA	6	0	0	0	0
21	4	4	1	1	0	1	0	0	1	1	1	1	0	1	0	1	0	0	0	0	0	2	3					0		0	6	0	0	0	0	0	0	1	ID	2	0	0	0	0
23	5	5	1	0	0	1	1	0	0	1	2	1	0	0	0	0	0	0	1	0	0	1	4					2		0	6	0	0	9	0	28	0	2	NE	2	1	1	0	0
28	5	3	1	1	0	1	0	0	0	1	3	1	1	1	1	1	12	1	0	0	0	4	8	0	21	8	0	0	21	1	7	0	30	18	1	79	1	1	TN	4	1	1	1	1
32	5	5	1	1	0	1	0	0	0	1	5	1	0	0	0	0	0	0	0	0	0	11	3	6	5	0	0	1	16	1	7	0	30	15	1	42	1	2	IL	5	1	0	0	0
34	5	2	1	0	1	0	1	1	1	1	4	1	0	0	1	1	0	0	0	0	0	9	8	0	24	0	0	2	20	1	7	0	0	24	1	80	1	2	CA	6	1	1	0	0
34	5	3	1	1	1	1	0	0	0	0	3	1	0	0	1	1	1	1	0	0	0	3	7	0	15	0	0	2	17	1	7	0	0	13	1	44	1	1	TX	6	1	1	0	0
32	6	4	1	1	0	1	1	0	1	1	3	1	1	0	0	1	0	0	0	0	0	3	13	12	18	10	0	1	18	1	7	0	0	17	1	38	1	1	MO	4	1	1	0	0
28	4	5	1	1	0	1	1	0	1	1	4	1	1	0	1	1	0	0	0	0	0	6	5	0	15	0	0	3	15	1	7	0	6	11	1	76	1	2			1	1	0	1
27	5	2	1	1	0	0	1	1	1	1	5	1	1	0	0	1	1	1	0	0	0	3	6	8	0	0	0	2	18	1	7	0	30	15	1	43	1	2	MO	4	1	0	0	0
30	5	4	1	1	0	0	0	0	1	1	4	1	1	0	0	1	0	0	0	0	0	8	7	0	15	0	0	4	15	1	7	0	0	17	1	44	1	1	FL	6	1	1	0	0
33	5	3	1	1	0	1	1	0	0	1	2	1	1	0	1	1	0	0	0	0	0	4	9	12	0	0	0	3	14	1	7	0	28	10	1	35	1	1	FL	6	1	1	0	0
27	5	4	1	1	0	1	0	0	0	1	5	1	1	0	0	1	0	0	1	0	0	5	4					1		0	7	0	0	6	0	21	0	1	KY	3	1	1	0	0
19	4	2	1	1	0	1	0	0	0	1	2	1	1	0	0	1	6	1	0	0	0	2	2					2		0	7	0	30	21	1	60	1	2	IL	5	0	1	0	0
25	5	4	1	0	0	1	1	1	0	1	2	1	0	0	0	0	0	0	0	0	1	5	4	10	0	0	3	1	15	1	7	0	0	23	1	51	1	1	NC	5	1	1	0	0
25	5	3	1	1	0	1	1	1	1	1	2	1	0	0	0	0	0	0	0	1	0	4	4					0		0	7	0	0	0	0	4	0	2	FL	6	0	0	0	0
24	5	4	1	0	1	1	0	1	0	1	2	1	0	0	0	0	4	1	0	1	0	3	4	1	0	0	0	0	14	1	7	0	6	9	0	14	0	1	MA	4	1	1	0	0
27	6	6	1	1	0	1	1	0	1	0	4	1	0	0	0	0	0	0	1	0	0	6	4	7	7	0	0	1	15	1	7	0	0	5	0	0	0	2			0	0	0	0
25	5	1	1	1	0	0	0	1	1	1	5	1	1	1	0	1	0	0	0	1	0	3	4	14	0	0	0	1	16	1	7	0	0	9	0	28	0	1	OK	3	0	0	0	0
22	4	4	1	0	0	0	1	0	0	1	1	1	0	0	0	0	0	0	0	0	0	2	3	0	10	0	0	1	16	1	7	0	30	9	0	19	0	2	SC	4	0	0	0	0
24	5	2	1	1	1	1	0	1	0	1	2	1	0	0	1	1	0	0	0	1	0	4	4	7	0	0	7	1	11	1	7	0	0	9	0	13	0	1	CA	6	0	0	0	0
34	5	4	1	1	0	1	1	1	1	1	4	1	1	0	0	1	2	1	0	0	1	7	10	6	6	6	6	3	16	1	7	0	25	8	0	19	0	2	AL	4	0	0	0	0
26	4	3	1	1	1	0	0	0	1	1	3	1	1	0	0	1	0	0	0	1	0	4	5	0	0	0	6	0	13	1	7	0	30	6	0	3	0	1	MD	4	0	0	0	0
32	5	4	1	1	0	1	1	1	1	1	4	1	1	0	0	1	0	0	1	0	0	9	6	6	7	0	0	2	12	1	7	0	0	6	0	11	0	1	MN	4	0	0	0	0
29	5	4	1	1	0	0	0	1	1	0	5	1	0	1	1	1	0	0	1	0	0	3	6	16	0	0	0	1	13	1	7	0	0	6	0	11	0	2	CA	6	1	0	0	0
32	5	6	1	0	0	1	1	0	1	1	3	1	1	0	1	1	0	0	1	0	0	2	12	12	20	0	0	3	17	1	7	0	0	2	0	11	0	1	OH	5	1	1	0	1
30	5	4	1	1	0	1	1	1	1	1	2	1	1	0	0	1	0	0	0	0	0	7	5	0	2	0	0	1	19	1	7	0	0	4	0	10	0	2	NY	5	0	0	0	0
27	6	4	1	1	1	1	0	0	1	1	3	1	0	0	0	0	0	0	0	1	0	6	4	0	6	0	6	0	11	1	7	0	0	3	0	3	0	2	NM	2	1	0	0	0
25	5	4	1	1	0	1	0	0	1	1	3	1	0	0	0	0	0	0	0	0	0	4	4	0	11	11	0	0	12	1	7	0	0	0	0	1	0	2	TX	6	1	0	0	0
26	5	4	1	1	0	1	0	1	1	0	1	1	0	0	0	0	0	0	0	0	1	4	6					0		0	7	0	0	3	0	3	0	1	UT	2	1	0	0	0
22	4	3	1	1	0	1	0	0	0	0	5	1	1	0	0	1	0	0	0	0	0	1	3					0		0	7	0	3	0	0	0	0	1	WA	5	0	0	0	0
28	5	5	1	1	0	1	1	0	1	1	2	1	0	0	0	0	0	0	1	0	0	6	4	9	0	0	0	1	14	1	7	0	0	1	0	0	0	1	ID	2	1	0	0	0
28	5	4	1	0	1	1	1	1	0	1	1	1	1	0	0	1	0	0	1	0	0	2	8	3	3	0	0	0	12	1	7	0	0	1	0	0	0	2	MS	3	0	0	0	0
29	5	3	1	1	0	1	1	1	1	1	4	1	0	1	0	1	0	0	0	0	0	3	6	24	0	0	0	1	17	1	7	0	0	0	0	0	0	1	AR	3	0	0	0	0
29	5	4	1	1	0	1	1	1	0	1	2	1	0	0	0	0	0	0	0	0	0	1	11	18	9	0	0	3	18	1	7	0	0	2	0	14	0	2	NC	5	0	1	0	0
29	4	3	1	1	0	1	0	0	1	0	2	1	0	0	0	0	0	0	0	1	0	4	4					2		0	7	0	0	0	0	0	0	1	IN	4	0	0	0	0
24	5	4	1	1	1	0	0	1	0	1	3	1	0	0	0	0	0	0	1	0	0	3	3					0		0	7	0	0	0	0	0	0	1	CO	4	0	0	0	0
29	4	4	1	1	0	1	1	1	0	1	2	1	0	1	0	1	0	0	0	0	0	2	8	12	12	0	0	5	18	1	8	1	0	18	1	51	1	1	CO	4	1	1	0	0
34	5	6	1	1	0	1	0	0	1	1	5	1	1	0	0	1	0	0	0	0	0	9	14	0	24	0	18	3	19	1	8	1	0	24	1	42	1	1	TX	6	1	0	0	0
31	5	1	1	0	0	1	1	1	0	1	5	1	1	0	1	1	0	0	0	0	0	3	4	0	0	12	0	5	16	1	8	1	0	8	0	34	1	2	CA	6	1	1	0	0
24	5	3	1	1	1	1	1	1	0	1	3	1	1	0	0	1	0	0	0	0	0	1	5	18	0	0	0	0	17	1	8	1	30	10	1	35	1	2	CA	6	1	1	0	0
23	5	5	1	0	0	1	1	0	0	0		0	0	0	0	0	0	0	0	0	0	3	3					4		0	8	1	0	11	1	43	1	2	KY	3	0	0	0	0
28	5	4	1	1	0	0	0	0	0	1		0	1	0	1	1	0	0	0	1	0	7	4	0	15	0	0	0	18	1	8	1	0	18	1	46	1	2	NV	3	1	0	0	0
29	6	6	1	0	0	1	0	1	0	0	2	1	0	0	0	0	0	0	0	0	1	6	6					1		0	8	1	0	10	1	47	1	2	TX	6	1	0	0	0
30	6	4	1	1	0	1	0	0	1	1	4	1	1	1	0	1	1	1	0	1	0	3	11	24	24	0	0	3	20	1	8	1	30	16	1	67	1	2	SC	4	1	1	0	0
32	5	5	1	1	0	1	1	1	1	0	3	1	0	0	0	0	0	0	0	0	0	5	5	0	1	0	0	2	18	1	8	1	0	13	1	35	1	1	SC	4	1	0	0	0
32	5	5	1	0	0	1	1	1	0	1	3	1	0	0	0	0	0	0	0	0	0	2	13	0	2	0	1	2	18	1	8	1	0	5	0	29	0	1	TX	6	1	0	0	0
23	5	4	1	1	0	1	1	0	1	1	2	1	1	0	0	1	0	0	0	0	0	1	5	12	9	0	0	1	14	1	8	1	0	3	0	2	0	2	PA	5	0	0	0	0
26	5	5	1	1	0	1	0	0	1	1	2	1	1	0	0	1	0	0	0	0	0	6	4	0	11	0	0	0	14	1	8	1	25	10	1	14	0	2	CT	3	0	0	0	0
30	5	4	1	0	0	1	1	0	1	1	5	1	0	0	0	0	0	0	0	1	0	9	4	0	11	0	0	0	14	1	8	1	0	13	1	41	1	1	WI	4	0	1	0	0
25	4	3	1	1	0	1	1	0	1	0	2	1	1	0	1	1	0	0	0	1	0	2	5					2		0	8	1	0	3	0	20	0	1			1	0	0	0
30	5	5	1	1	0	1	0	0	1	1	2	1	1	0	1	1	0	0	0	0	0	8	4	6	6	0	0	4	17	1	8	1	0	0	0	15	0	1	MI	5	1	0	0	0
25	4	3	1	1	0	0	0	0	1	0	3	1	1	0	1	1	0	0	0	0	0	4	5	0	9	3	0	1	18	1	8	1	0	11	1	41	1	2	MO	4	1	1	0	0
29	4	3	1	1	0	1	0	0	0	1	5	1	0	0	0	0	0	0	0	0	0	5	7	0	12	0	0	0	18	1	8	1	30	15	1	74	1	1	KY	3	1	1	0	0
27	5	1	1	1	1	1	0	1	0	1	2	1	1	0	0	1	0	0	0	0	0	3	3					4		0	8	1	0	14	1	23	0	2	CA	6	0	0	0	0
34	6	4	1	0	0	1	0	0	1	1	4	1	0	0	0	0	0	0	0	1	0	12	4	10	3	0	3	4	17	1	8	1	0	14	1	23	0	2	WI	4	1	1	0	0
31	6	4	1	1	0	1	1	0	1	1	5	1	0	0	0	0	0	0	0	1	0	10	4	0	9	0	0	0	15	1	8	1	0	5	0	18	0	1	WI	4	1	0	0	0
29	5	3	1	1	0	1	0	1	1	1	2	1	0	0	0	0	0	0	0	0	0	6	5	0	24	0	0	0	16	1	8	1	29	3	0	28	0	2	FL	6	1	1	1	0
23	4	3	1	1	0	1	1	0	1	1	5	1	1	0	0	1	0	0	0	0	0	1	3					1		0	8	1	0	3	0	14	0	2	AR	3	0	0	0	0
20	4	1	1	0	1	0	1	0	0	0	4	1	1	1	0	1	0	0	0	0	0	2	2	0	1	0	0	0	13	1	8	1	0	0	0	4	0	2	FL	6	1	0	0	0
28	4	5	1	1	0	1	0	0	1	1	3	1	0	0	1	1	0	0	0	1	0	4	6	7	0	0	7	0	18	1	8	1	0	0	0	1	0	1	MI	5	0	0	0	0
24	5	4	1	1	0	1	0	0	0	1	2	1	1	0	0	1	6	1	0	1	0	4	1					0		0	8	1	1	11	1	21	0	2	MN	4	1	0	0	0
30	5	4	1	1	0	1	1	1	1	1	3	1	0	1	0	1	0	0	0	1	0	2	4	7	0	0	0	2	14	1	8	1	0	8	0	9	0	1	AZ	4	1	0	0	0
34	4	4	1	1	1	0	1	0	1	1	2	1	0	0	1	1	0	0	0	0	0	15	3					3		0	8	1	0	3	0	5	0	2	AZ	4	0	0	0	0
31	5	5	1	1	0	1	1	0	1	1	2	1	1	0	1	1	0	0	0	0	0	6	7	10	0	0	0	3	13	1	8	1	0	5	0	8	0	1	TX	6	1	1	0	0
32	4	6	1	1	0	1	1	0	1	1	5	1	0	0	0	0	0	0	0	0	0	2	5	12	0	0	0	5	19	1	8	1	0	3	0	9	0	1	NC	5	0	0	0	0
31	5	4	1	0	0	1	0	1	0	1	4	1	0	0	0	0	0	0	1	0	0	8	6					1		0	8	1	0	3	0	3	0	2	TX	6	1	1	0	0
30	6	4	1	1	0	1	0	1	1	1	3	1	1	0	0	1	0	0	0	0	0	6	7	12	12	0	0	0	17	1	8	1	0	0	0	1	0	2	NY	5	1	0	0	0
26	5	5	1	1	0	1	1	0	1	0	5	1	0	1	0	1	0	0	0	0	1	1	8	0	1	7	0	0	12	1	8	1	0	5	0	18	0	1	MI	5	1	0	0	0
27	5	5	1	1	0	1	1	0	1	1	5	1	0	0	0	0	0	0	0	0	0	4	6	6	24	0	0	1	16	1	8	1	0	0	0	0	0	2	NC	5	0	0	0	0
26	4	3	1	1	0	1	1	0	1	1	3	1	0	0	1	1	0	0	0	1	0	1	8	16	0	0	0	0	14	1	8	1	0	2	0	1	0	1	CT	3	1	0	0	0
30	6	4	1	1	0	1	1	1	1	1	5	1	0	0	0	0	0	0	0	0	0	5	6	12	0	0	0	3	15	1	8	1	0	0	0	0	0	2	UT	2	1	0	0	0
34	5	4	1	1	0	1	0	0	1	1	5	1	0	1	0	1	0	0	0	0	0	9	5	0	12	0	3	0	14	1	8	1	2	5	0	14	0	1	MI	5	1	0	0	0
31	6	7	1	1	0	1	1	0	1	1		0	1	0	0	1	0	0	0	0	0	8	6	0	24	0	0	4	20	1	8	1	0	0	0	0	0	1	IN	4	0	0	0	0
31	6	5	1	0	0	0	1	1	0	1	1	1	0	0	1	1	0	0	1	0	0	8	6					2		0	8	1	0	0	0	0	0	1	FL	6	0	0	0	0
30	5	4	1	1	0	1	0	0	0	1	5	1	1	0	0	1	0	0	0	0	1	6	3					0		0	8	1	0	3	0	1	0	2	IL	5	1	0	0	0
26	5	5	1	1	0	1	1	1	0	1	3	1	0	0	0	0	0	0	0	1	0	2	6	7	3	0	0	0	15	1	9	1	0	24	1	72	1	2	FL	6	1	1	0	0
30	5	5	1	1	0	1	0	1	1	1	2	1	1	0	0	1	9	1	0	0	0	4	10	4	0	0	0	0	20	1	9	1	17	13	1	67	1	2	OH	5	1	0	0	1
27	6	4	1	1	0	0	1	1	0	1	1	1	1	0	0	1	0	0	0	0	0	7	5	0	15	0	0	2	18	1	9	1	0	20	1	64	1	2	NC	5	1	1	0	0
27	5	4	1	1	0	1	0	1	0	1	2	1	0	0	0	0	0	0	0	1	0	5	4	14	0	0	0	0	18	1	9	1	0	16	1	55	1	1	UT	2	1	1	0	0
34	6	5	1	0	1	1	1	1	0	0	2	1	0	0	0	0	0	0	0	0	0	10	5	0	20	0	0	1	17	1	9	1	0	10	1	57	1	2	FL	6	1	1	1	0
28	5	4	1	1	0	1	1	0	1	1	2	1	1	1	1	1	0	0	0	1	0	7	4	9	8	0	0	0	18	1	9	1	0	5	0	32	0	2	NV	3	0	0	0	0
34	5	5	1	1	0	1	1	0	0	1	5	1	0	0	0	0	0	0	0	0	1	8	6	7	7	0	0	3	16	1	9	1	0	14	1	55	1	2	OR	3	1	1	0	0
34	6	4	1	0	0	1	0	1	1	0	3	1	0	0	1	1	0	0	0	0	0	15	7	0	4	0	0	0	15	1	9	1	5	21	1	60	1	2	TX	6	1	0	0	0
26	5	5	1	0	0	1	0	1	1	1	5	1	0	0	0	0	2	1	0	0	0	7	4					1		0	9	1	0	22	1	57	1	2	NM	2	1	1	0	0
25	5	3	1	1	0	1	0	0	0	1	2	1	0	0	0	0	0	0	0	0	0	7	0					0		0	9	1	0	9	0	22	0	1	FL	6	0	0	0	0
24	4	3	1	1	0	1	0	0	1	1	5	1	1	0	0	1	0	0	0	0	0	2	5	21	0	0	0	1	14	1	9	1	0	17	1	57	1	2	AR	3	0	0	0	0
33	6	6	1	1	0	1	0	1	1	1	4	1	1	0	0	1	0	0	0	0	0	6	11	2	3	0	0	2	19	1	9	1	0	15	1	51	1	1	NV	3	1	1	0	0
31	5	5	1	1	0	1	1	0	1	1	4	1	1	0	0	1	0	0	0	0	0	9	4	6	6	0	0	2	14	1	9	1	0	14	1	30	0	2	CA	6	0	0	0	0
32	5	4	1	1	0	1	0	0	0	1	3	1	1	0	1	1	0	0	0	0	1	10	2	0	6	0	0	0	13	1	9	1	4	7	0	34	1	1	OR	3	1	0	0	0
30	5	1	1	0	0	0	0	1	0	1	2	1	0	0	0	0	0	0	0	0	1	3	6	0	0	0	12	4	12	1	9	1	0	10	1	36	1	2	CA	6	0	1	0	0
29	5	1	1	1	0	1	0	0	0	1	2	1	0	0	0	0	0	0	0	0	0	2	8	6	12	6		0	21	1	9	1	0	16	1	33	1	1	WI	4	1	1	0	0
26	5	4	1	1	0	1	1	1	1	1	1	1	1	0	0	1	0	0	0	0	0	2	7	0	12	6	1	1	17	1	9	1	0	8	0	23	0	1	TX	6	1	1	0	1
24	4	3	1	1	0	1	0	1	1	1	3	1	1	0	1	1	0	0	0	0	0	2	3	8	0	4	0	0	16	1	9	1	0	9	0	28	0	1	GA	5	1	0	0	0
31	5	5	1	0	0	1	0	0	0	1	2	1	0	0	0	0	0	0	0	0	0	9	5	0	3	0	12	0	12	1	9	1	9	9	0	17	0	2	FL	6	1	1	0	0
33	5	4	1	1	0	1	1	1	0	1	3	1	0	0	1	1	18	1	0	0	0	9	4	0	1	0	1	2	16	1	9	1	28	8	0	21	0	2	NY	5	1	1	1	1
30	5	5	1	1	0	1	1	0	1	1	5	1	1	0	0	1	0	0	0	0	0	3	6	0	1	0	0	2	22	1	9	1	0	16	1	76	1	2	CA	6	1	1	0	0
27	5	4	1	1	0	1	0	1	1	1		0	0	0	0	0	0	0	0	0	0	6	4		24			2	15	1	9	1	1	7	0	16	0	1	WA	5	1	0	0	0
32	6	3	1	1	0	1	1	0	1	1	5	1	0	0	0	0	0	0	0	1	0	10	5	5	0	0	12	1	19	1	9	1	0	12	1	25	0	2	WI	4	1	0	0	0
23	4	4	1	1	0	1	0	0	1	1	2	1	1	0	0	1	0	0	0	0	1	2	4	6				0	11	1	9	1	0	14	1	20	0	1	IL	5	1	0	0	0
27	4	3	1	1	0	1	0	0	0	1	2	1	1	0	0	1	0	0	0	0	0	5	4	12	0	0	0	0	17	1	9	1	10	4	0	31	0	2	NV	3	1	0	0	0
29	6	4	1	1	0	1	1	0	0	1	4	1	1	1	0	1	0	0	0	1	0	6	5	0	9	0	10	1	16	1	9	1	3	3	0	17	0	1	GA	5	1	0	0	0
30	6	4	1	1	0	1	1	0	1	0	4	1	0	0	0	0	0	0	0	0	0	3	6	12	0	0	0	2	18	1	9	1	0	6	0	33	1	1	MA	4	1	1	0	0
27	5	5	1	1	0	1	0	0	1	1	3	1	1	0	0	1	0	0	0	0	1	6	4	0	0	0	24	0	14	1	9	1	0	4	0	4	0	2	NY	5	0	0	0	0
31	5	5	1	1	0	1	1	0	1	0		0	0	0	0	0	0	0	0	1	0	7	4	0	21	0	0	2	16	1	9	1	0	9	0	22	0	1	NC	5	0	0	0	0
27	4	4	1	1	0	1	0	0	1	1	1	1	1	1	1	1	4	1	0	0	0	5	3	0	0	0	12	2	13	1	9	1	28	10	1	15	0	1	NY	5	1	1	0	1
26	5	4	1	1	0	1	0	1	1	1	3	1	0	0	0	0	0	0	0	1	0	3	8	17	0	0	0	0	15	1	9	1	0	6	0	9	0	2	NY	5	1	0	0	0
30	5	1	1	1	0	1	0	1	0	1	5	1	1	1	0	1	0	0	0	0	0	1	9	1	0	1	1	2	18	1	9	1	25	16	1	39	1	1	LA	3	1	1	0	0
29	5	5	1	1	0	1	1	1	1	0	4	1	0	1	0	1	0	0	0	0	1	7	4	0	7	0	7	2	13	1	9	1	0	9	0	8	0	2	CA	6	0	1	0	0
29	6	1	1	1	0	1	0	1	1	1	2	1	0	0	0	0	0	0	1	0	0	6	4					0		0	9	1	0	14	1	18	0	2			1	0	0	0
31	5	5	1	1	0	1	1	1	0	1	2	1	0	1	0	1	0	0	0	1	0	6	7	0	14	0	0	1	17	1	9	1	0	1	0	15	0	1	MD	4	0	0	0	1
30	4	4	1	1	0	1	0	0	1	1	2	1	0	0	0	0	0	0	0	0	0	4	8	0	15	0	0	0	13	1	9	1	0	5	0	6	0	1	FL	6	0	0	0	0
29	5	4	1	0	0	0	0	1	0	1	4	1	0	0	0	0	0	0	0	0	0	1	8					2		0	9	1	0	0	0	0	0	2	NJ	4	0	0	0	0
31	5	4	1	1	0	1	0	0	1	1	2	1	0	1	0	1	0	0	0	0	0	4	8	12	12	0	1	2	14	1	9	1	0	0	0	2	0	2	DE	1	0	0	0	0
31	5	5	1	1	0	1	0	0	1	1	3	1	0	0	0	0	0	0	0	0	0	10	4	0	20	0	0	0	17	1	9	1	0	1	0	12	0	1	WI	4	1	0	0	0
31	6	5	1	1	0	1	0	1	1	1	2	1	1	0	0	1	0	0	0	0	0	3	6	0	9	3	0	3	11	1	9	1	0	5	0	0	0	1	FL	6	1	1	0	0
27	5	2	1	1	0	1	1	1	0	1	5	1	0	0	0	0	0	0	0	1	0	2	9	9	18	0	0	1	20	1	9	1	0	0	0	1	0	1	GA	5	1	1	0	0
34	6	5	1	1	0	1	1	0	1	1	4	1	0	0	0	0	0	0	0	1	0	13	4					2		0	9	1	0	0	0	0	0	2	CA	6	0	0	0	0
31	5	4	1	1	0	1	1	0	1	1	2	1	0	0	0	0	0	0	0	1	0	11	4					3		0	9	1	0	14	1	25	0	2	LA	3	1	0	0	0
23	5	3	1	1	0	1	0	1	1	1	3	1	0	0	0	0	0	0	0	0	0	3	3				12	0	12	1	9	1	0	0	0	2	0	1	CO	4	0	0	0	0
32	5	2	1	1	0	1	0	0	0	1	5	1	1	0	0	1	0	0	0	0	0	2	6	16	0	0	0	0	19	1	10	1	0	14	1	63	1	1	OR	3	1	1	0	0
26	3	1	1	1	0	1	0	1	1	1	1	1	1	1	1	1	0	0	0	1	0	1	8	7	7	0	0	0	18	1	10	1	1	19	1	29	0	1	IL	5	0	0	0	0
29	5	3	1	1	1	1	0	0	0	1	1	1	1	0	1	1	0	0	0	0	0	4	4	12	0	0	0	1	18	1	10	1	0	21	1	62	1	1	OR	3	1	1	0	1
25	5	3	1	1	0	1	0	1	0	1	2	1	0	0	0	0	0	0	0	0	0	3	4	11	0	0	0	0	13	1	10	1	30	9	0	33	1	1	AZ	4	1	1	0	0
28	4	2	1	1	0	1	0	0	0	1	2	1	1	0	0	1	0	0	0	1	0	7	4	8	9	0	0	1	14	1	10	1	0	14	1	48	1	2	PA	5	1	1	0	0
23	5	4	1	0	0	1	1	1	0	1	3	1	0	0	0	0	0	0	0	0	0	6	0					2		0	10	1	1	6	0	22	0	2	FL	6	0	0	0	0
31	5	1	1	1	0	1	0	0	0	0	1	1	0	0	0	0	0	0	0	0	0	5	9	24			3	0	14	1	10	1	0	0	0	0	0	2	NC	5	0	0	1	0
32	5	4	1	1	0	1	1	0	1	1		0	0	0	0	0	0	0	1	0	0	1	12	3	0	0	0	2	17	1	10	1	0	11	1	45	1	2	GA	5	0	1	0	0
23	5	4	1	1	0	1	0	1	1	1	1	1	1	1	1	1	1	1	0	0	1	2	5	0	6	6	0	0	16	1	10	1	2	19	1	51	1	1	CO	4	1	0	0	0
30	5	4	1	1	0	1	0	0	1	1	4	1	0	0	0	0	0	0	0	0	0	4	9	15	0	0	0	4	19	1	10	1	20	9	0	22	0	1	IN	4	1	1	0	0
23	5	4	1	1	0	1	0	0	1	0	4	1	1	1	1	1	0	0	0	0	0	3	3					0		0	10	1	3	12	1	14	0	2	WI	4	0	0	0	0
31	6	1	1	1	0	0	0	1	0	0	2	1	1	0	0	1	0	0	0	0	0	4	6	2	0	0	0	0	16	1	10	1	0	14	1	42	1	1	CA	6	0	0	0	0
25	5	2	1	1	0	1	0	1	0	1	3	1	0	0	1	1	0	0	0	1	0	2	2					0		0	10	1	0	9	0	12	0	1	SC	4	1	0	0	0
31	5	5	1	1	0	1	1	1	1	0		0	0	0	0	0	0	0	0	0	0	8	6	0	0	0	24	0	15	1	10	1	1	2	0	25	0	2	NV	3	1	0	0	0
32	5	4	1	1	0	1	1	1	1	1	5	1	0	0	0	0	0	0	0	0	0	11	4	6	8	0	0	3	19	1	10	1	0	0	0	0	0	1	ID	2	0	0	0	0
29	4	3	1	1	0	1	1	0	1	1	5	1	1	1	1	1	0	0	0	0	0	8	4	12	0	0	0	5	18	1	10	1	0	6	0	6	0	2	OK	3	0	0	0	0
28	4	4	1	1	0	1	1	0	1	1	4	1	1	0	0	1	0	0	0	0	0	3	8	11	24	0	0	3	16	1	10	1	0	7	0	29	0	1	OK	3	0	0	0	0
34	5	1	1	0	0	0	0	1	0	1	2	1	0	0	0	0	0	0	1	0	0	14	2					1		0	10	1	0	12	1	38	1	2	FL	6	0	0	0	0
32	5	4	1	1	0	1	0	1	0	1	2	1	1	1	0	1	2	1	0	1	0	3	4	3	0	0	6	1	13	1	10	1	0	6	0	15	0	1	PA	5	1	1	0	0
27	4	4	1	1	0	1	0	0	1	0	5	1	0	0	0	0	0	0	0	0	1	4	6	1	0	0	2	1	14	1	10	1	0	11	1	34	1	1	ID	2	1	1	0	0
27	5	1	1	0	0	0	0	1	1	1	2	1	0	0	0	0	0	0	0	0	0	3	4					2		0	10	1	0	3	0	11	0	2	AZ	4	0	0	0	0
29	5	6	1	1	0	1	1	0	1	1	4	1	1	0	0	1	0	0	0	1	0	9	4	0	2	0	0	0	18	1	10	1	0	1	0	8	0	2	NE	2	1	0	0	0
29	5	6	1	1	0	1	0	0	1	1	4	1	0	0	0	0	0	0	0	0	0	2	6	6	0	0	0	0	14	1	10	1	0	4	0	10	0	1	CT	3	0	0	0	0
28	5	3	1	1	0	1	1	1	1	1	5	1	0	0	1	1	0	0	0	0	0	3	5	12	0	0	2	0	19	1	10	1	28	6	0	15	0	1	CO	4	1	1	0	0
26	5	4	1	1	0	1	0	1	0	1	1	1	1	0	0	1	0	0	0	1	0	4	4	20	0	0	0	0	18	1	10	1	0	6	0	10	0	1	SC	4	1	1	0	0
31	5	4	1	1	1	1	0	0	1	0	2	1	0	0	0	0	3	1	0	0	0	6	7	0	0	0	12	3	13	1	10	1	0	3	0	9	0	2	TX	6	1	0	0	0
26	6	2	1	1	0	1	0	0	1	1	2	1	0	1	0	1	0	0	0	0	0	2	4	7	0	0	0	0	16	1	10	1	0	15	1	24	0	1	NY	5	0	0	0	0
30	4	4	1	1	0	1	1	0	1	1	2	1	1	0	0	1	0	0	0	1	0	8	4	0	2	0	0	0	19	1	10	1	0	4	0	5	0	2	IN	4	1	0	0	0
29	5	4	1	1	0	1	0	1	1	1	2	1	0	0	0	0	0	0	0	0	0	4	8	0	14	0	0	0	14	1	10	1	0	0	0	0	0	1	OH	5	0	0	0	0
29	5	5	1	1	1	1	1	0	1	1	4	1	1	0	0	1	1	1	1	0	0	5	7	6	6	6	0	2	14	1	10	1	30	8	0	33	1	2	CA	6	1	0	0	0
33	5	4	1	1	0	0	1	0	1	1	3	1	1	0	1	1	0	0	0	0	0	13	3					3		0	10	1	29	1	0	4	0	1	WA	5	1	0	0	0
30	6	4	1	1	1	0	0	1	1	0	2	1	0	0	0	0	0	0	0	0	0	5	0					1		0	10	1	0	5	0	1	0	1	AZ	4	0	0	0	0
28	4	1	1	1	0	0	0	1	0	0	5	1	0	0	0	0	0	0	1	0	0	2	8					0		0	10	1	0	6	0	4	0	1	MO	4	0	0	0	0
33	6	6	1	1	0	1	1	0	1	1	2	1	0	0	0	0	0	0	1	0	0	9	4	0	6	0	1	5	18	1	10	1	0	24	1	80	1	1	IL	5	1	1	0	0
29	6	4	1	1	0	1	0	0	1	0	4	1	0	1	0	1	0	0	0	0	0	2	9	7	12	0	0	3	15	1	11	1	0	19	1	60	1	1	PA	5	1	1	0	0
32	5	5	1	1	0	1	1	0	0	1	3	1	0	0	0	0	3	1	0	1	0	11	5	4	0	0	0	5	20	1	11	1	5	24	1	76	1	2	UT	2	1	1	0	1
33	5	4	1	1	1	1	0	0	1	1	4	1	0	0	0	0	3	1	1	0	0	9	6	24	12	0	0	3	16	1	11	1	0	11	1	43	1	2	AZ	4	1	0	0	0
29	6	6	1	1	0	1	1	0	1	0	1	1	1	0	0	1	0	0	0	0	0	3	4					0		0	11	1	0	4	0	50	1	1			0	0	0	0
33	5	4	1	1	0	0	1	0	0	1	5	1	0	0	0	0	0	0	0	1	0	11	6	0	16	0	0	1	18	1	11	1	0	19	1	42	1	1	MN	4	1	1	0	0
29	5	3	1	1	0	1	0	1	0	1	5	1	0	0	0	0	0	0	0	0	1	8	2	0	8	0	0	0	18	1	11	1	0	21	1	65	1	1	TN	4	1	1	0	1
26	5	2	1	1	0	1	0	0	0	1	3	1	1	0	0	1	0	0	0	1	0	8	0					2		0	11	1	0	16	1	58	1	2	MO	4	1	1	0	0
29	6	4	1	0	0	1	0	1	1	1	2	1	0	0	0	0	0	0	0	0	0	5	8	0	11	0	4	2	18	1	11	1	2	5	0	30	0	2	AZ	4	1	0	0	0
29	6	4	1	1	0	1	0	0	1	0	3	1	1	0	0	1	4	1	0	0	0	6	5	0	18	0	0	1	19	1	11	1	0	18	1	61	1	2	MO	4	1	1	0	0
30	6	4	1	0	1	1	0	0	1	0	2	1	0	0	0	0	1	1	0	0	0	5	0					0		0	11	1	4	19	1	49	1	2	MA	4	0	0	0	0
27	6	5	1	0	0	1	1	0	1	1	5	1	0	0	0	0	2	1	0	0	1	5	4				24	2	13	1	11	1	0	11	1	33	1	1	OR	3	1	1	0	0
34	5	5	1	1	0	1	1	0	1	0	3	1	1	0	1	1	0	0	0	0	1	11	4	9	9	0	0	2	13	1	11	1	25	21	1	51	1	2	TX	6	1	1	0	0
27	5	4	1	1	0	1	1	0	1	1	3	1	0	1	0	1	0	0	0	0	0	4	4	0	12	0	0	2	16	1	11	1	5	12	1	22	0	2	MA	4	1	0	0	0
27	5	4	1	1	0	1	1	0	1	1	2	1	0	0	0	0	0	0	0	0	1	3	6	2	0	0	0	0	14	1	11	1	0	9	0	24	0	1	IN	4	1	0	0	0
28	5	5	1	1	0	1	0	1	0	1	5	1	1	0	0	1	1	1	0	0	0	4	8	0	15	0	0	0	16	1	11	1	0	1	0	5	0	2	CA	6	1	0	0	0
24	5	5	1	1	0	1	1	0	1	1	2	1	1	0	0	1	0	0	0	0	0	2	7	2	0	0	0	0	20	1	11	1	0	9	0	26	0	2	OK	3	0	0	0	0
32	5	5	1	1	0	1	1	0	1	1	1	1	0	0	0	0	0	0	0	0	0	7	8	0	24	0	0	1	18	1	11	1	0	1	0	17	0	2	FL	6	1	1	0	0
33	5	1	1	1	0	1	1	0	0	1	3	1	0	0	0	0	12	1	0	0	0	7	9	15	15	0	0	4	16	1	11	1	0	11	1	32	0	2	NC	5	1	1	0	0
26	6	5	1	1	1	1	0	0	1	1	5	1	0	0	0	0	0	0	0	0	0	4	5	1	1	0	0	0	16	1	11	1	0	7	0	5	0	2			1	0	0	0
30	5	3	1	1	0	1	0	1	1	0	5	1	0	0	0	0	0	0	0	1	0	7	6	0	2	0	0	0	20	1	11	1	0	2	0	12	0	1	TX	6	1	1	0	0
24	5	4	1	0	1	0	1	1	1	1	2	1	0	0	0	0	0	0	0	0	1	7	2	1	0	0	0	1	13	1	11	1	2	15	1	0	0	2	CA	6	1	1	0	0
23	4	4	1	1	0	1	0	0	1	1	4	1	1	0	0	1	0	0	0	0	0	2	4	0	0	9	5	0	20	1	11	1	0	0	0	12	0	2	MA	4	1	1	0	0
30	5	4	1	1	0	1	0	1	1	1	1	1	0	1	0	1	0	0	0	0	0	6	9	0	22	0	1	0	14	1	11	1	0	3	0	5	0	1	AZ	4	0	0	0	0
26	5	4	1	1	0	1	1	1	1	1	1	1	1	1	0	1	0	0	0	1	0	4	4	0	0	0	3	0	12	1	11	1	30	2	0	6	0	2	OR	3	0	0	0	0
32	6	8	1	1	0	1	1	0	1	0	4	1	0	0	0	0	0	0	0	0	0	8	6	10	0	0	15	2	15	1	11	1	0	4	0	9	0	2	IL	5	1	0	0	0
32	6	4	1	0	0	1	1	1	1	0	5	1	0	0	0	0	0	0	1	0	0	11	4	0	2	0	0	1	16	1	11	1	0	7	0	20	0	1	ID	2	1	1	0	0
31	5	5	1	1	0	1	0	0	1	1	4	1	0	0	0	0	0	0	0	0	0	7	8	0	24	0	0	0	17	1	11	1	0	3	0	13	0	1	MN	4	1	0	0	0
25	5	4	1	1	1	0	0	1	0	1	3	1	1	0	0	1	0	0	0	0	0	2	3	6	0	0	0	0	13	1	11	1	13	2	0	7	0	2	CA	6	0	0	0	0
33	5	5	1	1	0	1	0	0	1	1		0	1	0	0	1	0	0	1	0	0	2	13	9	24	0	0	2	14	1	11	1	0	1	0	0	0	1	OH	5	0	0	0	0
27	4	4	1	1	0	1	0	0	1	1	4	1	1	0	1	1	0	0	0	1	0	2	4	8	0	0	0	0	13	1	11	1	0	2	0	3	0	2	SC	4	1	0	0	1
31	5	5	1	1	0	1	1	1	1	1	2	1	0	0	0	0	0	0	1	0	0	2	12	7	0	0	3	2	11	1	11	1	0	0	0	0	0	2	WV	2	1	1	0	0
31	6	4	1	1	0	1	0	0	0	1	2	1	1	0	0	1	0	0	0	1	0	4	9	6	0	0	0	0	12	1	11	1	0	4	0	3	0	1	SC	4	1	0	0	0
28	5	4	1	1	0	1	0	0	1	1	2	1	0	1	0	1	0	0	0	0	0	2	6	24	0	0	0	0	14	1	11	1	0	0	0	0	0	1	AZ	4	1	0	0	0
26	5	5	1	1	0	1	0	0	1	1	4	1	1	0	0	1	0	0	0	0	0	2	6	24	0	0	0	0	11	1	11	1	0	9	0	7	0	1	FL	6	0	0	0	0
34	5	5	1	1	0	1	0	0	1	1	1	1	1	0	0	1	0	0	0	0	1	11	6	0	6	0	0	0	11	1	11	1	7	0	0	0	0	1	WA	5	0	0	0	0
32	6	5	1	1	0	1	0	0	1	1	1	1	0	0	0	0	0	0	0	1	0	6	4	0	13	0	0	0	12	1	11	1	0	1	0	0	0	1	CT	3	1	0	0	0
28	5	4	1	1	0	1	1	0	1	0	3	1	0	1	0	1	0	0	0	0	0	4	8	0	2	0	0	1	19	1	11	1	0	6	0	27	0	1	PA	5	1	1	0	0
24	4	3	1	1	0	1	0	0	1	1	5	1	1	1	0	1	0	0	0	0	0	3	4	0	7	0	12	0	19	1	11	1	28	16	1	20	0	2	OH	5	0	0	0	0
31	6	4	1	1	0	0	0	0	1	0	3	1	0	0	0	0	0	0	0	0	0	6	6					0		0	11	1	0	5	0	4	0	2	TX	6	1	0	0	0
30	5	3	1	1	0	1	1	0	1	0	1	1	1	0	0	1	0	0	0	0	0	5	3					2		0	11	1	30	0	0	16	0	2	TX	6	1	1	0	1
34	6	4	1	1	0	0	0	0	0	0	3	1	0	1	0	1	0	0	0	1	0	12	3	0	8	0	0	0	11	1	12	1	0	24	1	77	1	1	AZ	4	1	1	0	0
31	5	5	1	1	0	1	1	1	0	1	4	1	0	0	1	1	0	0	0	0	0	1	13	0	24	0	0	2	19	1	12	1	0	17	1	50	1	1	TX	6	1	1	0	0
22	5	3	1	1	0	0	0	0	1	1		0	0	0	0	0	0	0	0	0	0	2	2					0		0	12	1	0	11	1	35	1	1	OH	5	0	0	0	0
26	6	3	1	0	0	1	1	1	0	1	3	1	1	0	0	1	3	1	0	0	0	2	6	9	0	0	0	0	13	1	12	1	1	16	1	20	0	1	TX	6	1	1	0	1
31	5	4	1	1	0	1	0	0	1	1	2	1	0	0	0	0	0	0	0	0	0	5	8	0	17	0	0	0	17	1	12	1	0	18	1	44	1	2	IL	5	1	1	0	0
33	5	2	1	1	0	1	0	0	1	1	3	1	1	0	0	1	0	0	0	1	0	12	4	0	12	0	0	0	15	1	12	1	0	16	1	52	1	2	PA	5	1	0	0	0
29	5	4	1	1	0	1	1	0	1	1	1	1	1	1	0	1	0	0	0	0	0	6	4	0	15	0	0	2	16	1	12	1	0	10	1	29	0	1	IL	5	0	0	0	0
32	5	5	1	0	1	1	0	0	0	1	5	1	1	0	1	1	2	1	0	0	0	3	8	0	14	0	12	3	16	1	12	1	0	15	1	42	1	2	CA	6	0	0	0	0
22	5	4	1	1	0	1	1	0	1	1		0	0	0	0	0	0	0	0	0	1	2	3	0	0	0	4	0	11	1	12	1	0	16	1	27	0	2	CA	6	0	0	0	0
28	5	4	1	0	1	1	0	1	0	0	3	1	1	0	0	1	2	1	0	0	1	4	4	0	6	0	0	1	12	1	12	1	1	15	1	37	1	2	AZ	4	1	1	0	0
23	5	4	1	1	0	1	1	0	1	1	5	1	1	0	1	1	0	0	0	0	0	3	4	0	0	7	2	1	17	1	12	1	0	12	1	40	1	1	TX	6	0	0	0	0
30	4	4	1	1	0	1	0	0	1	1	1	1	1	1	1	1	0	0	0	0	1	5	5	0	6	7	13	1	15	1	12	1	0	9	0	26	0	1	KS	3	1	0	0	0
31	5	5	1	1	0	1	1	0	1	1	1	1	1	1	0	1	5	1	0	0	0	2	12	9	14	0	24	2	19	1	12	1	0	1	0	24	0	2	PA	5	0	0	0	0
31	5	6	1	0	0	1	1	0	1	1	2	1	1	0	0	1	0	0	0	0	0	9	7	0	18	0	0	2	19	1	12	1	0	14	1	29	0	2	IL	5	1	0	0	0
29	6	4	1	1	0	1	1	0	1	1	4	1	0	0	0	0	0	0	0	1	0	3	8	6	0	0	0	0	17	1	12	1	0	7	0	19	0	2	WA	5	1	1	0	0
27	5	5	1	1	0	1	1	0	1	1		0	1	0	0	1	0	0	0	1	0	2	8	0	1	0	0	2	17	1	12	1	0	6	0	32	0	1	MD	4	0	1	0	0
25	5	4	1	1	0	1	0	0	1	1	3	1	1	0	1	1	2	1	0	0	1	5	2					0		0	12	1	0	20	1	55	1	2	LA	3	1	0	0	0
33	4	4	1	1	0	1	1	1	0	0	5	1	0	0	0	0	0	0	0	0	0	2	13	12	12	0	0	2	17	1	12	1	0	2	0	25	0	2	MI	5	1	0	0	0
29	5	5	1	1	0	1	1	1	1	1	1	1	1	0	0	1	0	0	0	0	0	10	2					0		0	12	1	0	2	0	29	0	1	NC	5	0	0	0	0
26	5	5	1	0	0	1	1	0	0	1	5	1	1	0	0	1	0	0	0	0	0	7	2	0	4	0	0	3	15	1	12	1	0	16	1	29	0	2	IA	3	0	1	0	0
32	6	3	1	1	0	1	0	0	1	1	1	1	1	0	1	1	2	1	1	0	0	10	5	0	4	0	0	0	16	1	12	1	0	23	1	39	1	1	UT	2	1	1	0	0
33	5	5	1	1	0	1	1	0	1	1	5	1	1	0	0	1	0	0	0	1	0	10	5	0	6	0	0	2	15	1	12	1	0	4	0	7	0	1	GA	5	1	0	0	0
28	5	4	1	0	1	0	1	1	1	1	3	1	0	0	1	1	0	0	0	0	0	8	4					5		0	12	1	1	13	1	26	0	1	OH	5	1	1	0	0
23	5	1	1	1	0	1	0	1	0	1	1	1	0	0	1	1	0	0	1	0	0	1	6	12	0	0	0	0	14	1	12	1	0	8	0	19	0	1	TX	6	0	1	0	0
31	5	4	1	1	0	1	1	0	1	1	2	1	1	0	1	1	0	0	0	0	0	9	5	0	12	0	0	3	16	1	12	1	0	8	0	19	0	2	IA	3	1	0	0	0
31	6	6	1	1	0	0	0	0	1	1	3	1	1	0	0	1	0	0	0	0	0	4	8					0		0	12	1	0	1	0	3	0	2	FL	6	0	0	0	0
31	6	5	1	1	0	1	1	0	1	1	2	1	1	0	0	1	0	0	0	1	0	7	7	11	2	0	0	3	19	1	12	1	0	10	1	38	1	2	WV	2	1	0	0	1
34	4	5	1	0	0	1	0	0	1	1	4	1	1	0	0	1	0	0	0	0	1	9	4	24			24	0	16	1	13	1	0	18	1	68	1	1	TX	6	1	1	0	0
28	5	3	1	0	0	1	0	1	0	1	2	1	1	0	0	1	0	0	0	0	0	2	6	12	0	0	0	1	19	1	13	1	0	24	1	60	1	1	KY	3	1	1	0	0
24	4	3	1	0	0	1	1	0	1	1	1	1	1	0	0	1	0	0	0	0	1	3	3					2		0	13	1	0	22	1	68	1	1	FL	6	1	0	0	0
27	5	4	1	1	0	1	0	0	1	1	3	1	1	1	1	1	0	0	0	1	0	6	4					0		0	13	1	30	23	1	53	1	1	TX	6	1	0	0	0
29	5	1	1	1	0	0	0	1	0	1	4	1	0	0	0	0	0	0	0	0	0	3	8	0	12	0	0	0	13	1	13	1	0	21	1	34	1	1	TX	6	1	1	1	0
34	6	6	1	1	0	1	1	0	1	1	5	1	0	0	1	1	0	0	0	0	0	11	4	6	6	0	0	3	16	1	13	1	30	17	1	51	1	1	IL	5	1	1	0	0
33	6	5	1	1	0	1	1	0	1	0	4	1	1	1	1	1	0	0	0	0	0	10	5	7	15	0	7	2	19	1	13	1	0	14	1	36	1	2	PA	5	1	1	0	0
22	4	6	1	1	0	1	0	0	1	1	4	1	1	0	0	1	6	1	0	1	0	1	4	5	0	0	0	0	19	1	13	1	0	21	1	49	1	1	OH	5	1	1	0	0
29	5	4	1	1	0	1	1	0	1	1	2	1	0	0	0	0	0	0	0	1	0	7	5	0	2	0	1	1	19	1	13	1	0	18	1	41	1	2	MO	4	0	0	0	0
33	5	4	1	1	0	0	0	1	1	1	4	1	1	0	0	1	0	0	0	1	0	10	6	7	4	0	0	2	19	1	13	1	0	6	0	18	0	2	FL	6	1	1	0	1
34	6	4	1	1	0	1	0	1	0	0	5	1	1	0	0	1	0	0	0	0	0	10	4	0	2	0	0	0	19	1	13	1	0	6	0	45	1	1	IL	5	1	0	0	0
31	6	5	1	1	0	1	1	1	1	1	2	1	0	0	0	0	0	0	0	0	0	3	8	0	15	0	0	2	13	1	13	1	0	12	1	49	1	2	AR	3	1	1	1	0
31	6	6	1	1	1	0	1	0	1	1	3	1	0	1	0	1	0	0	0	0	0	5	3	8	0	0	3	2	14	1	13	1	0	16	1	48	1	1	CA	6	1	1	1	0
28	6	1	1	1	1	0	0	1	0	1	3	1	1	0	1	1	3	1	0	0	0	5	5	0	9	0	0	2	15	1	13	1	8	10	1	42	1	1	CA	6	1	0	0	0
33	6	5	1	1	0	1	1	0	1	0	2	1	0	1	0	1	2	1	0	0	1	10	5	4	0	0	12	1	13	1	13	1	0	16	1	35	1	2	FL	6	0	0	0	0
25	4	3	1	1	0	1	1	1	0	1	2	1	0	0	0	0	0	0	0	0	0	1	5	24	0	0	0	1	17	1	13	1	0	17	1	21	0	1	FL	6	1	0	0	0
34	6	5	1	1	0	1	1	0	1	1	5	1	0	0	0	0	0	0	0	1	0	11	5	0	8	0	0	3	13	1	13	1	0	7	0	27	0	1	SC	4	1	0	0	0
30	5	4	1	1	0	1	0	1	1	1	1	1	0	1	0	1	0	0	0	0	0	5	8	0	12	0	24	0	17	1	13	1	0	6	0	18	0	2	CA	6	0	0	0	0
30	6	5	1	1	0	1	1	0	1	1	3	1	0	1	0	1	0	0	1	0	0	1	8	6	0	0	1	1	15	1	13	1	0	4	0	27	0	1	FL	6	0	1	0	0
25	5	5	1	1	0	1	1	0	1	1	1	1	1	1	0	1	0	0	0	1	0	4	4	14	0	0	0	0	13	1	13	1	0	13	1	17	0	1	IL	5	1	0	0	0
25	4	4	1	1	0	1	1	0	1	1	3	1	1	0	0	1	0	0	0	0	0	4	6	10	0	0	10	2	16	1	13	1	0	10	1	12	0	2	AZ	4	1	1	0	0
21	4	1	1	0	0	0	1	0	0	1	2	1	0	0	0	0	0	0	0	0	0	1	3					1		0	13	1	0	2	0	17	0	2	SC	4	0	0	0	0
33	6	7	1	1	0	1	0	0	1	1	3	1	0	0	0	0	0	0	0	1	0	6	10	6	14	0	0	0	19	1	13	1	0	4	0	24	0	1	TX	6	1	0	0	0
34	6	4	1	1	0	1	0	0	1	1	5	1	0	0	0	0	8	1	0	0	0	4	10	0	16	0	2	2	16	1	13	1	25	18	1	58	1	2	CA	6	1	1	0	1
33	5	5	1	1	0	1	1	0	1	1	5	1	0	1	0	1	0	0	0	0	1	8	9	18	6	0	20	3	14	1	13	1	0	5	0	17	0	1	VA	5	1	0	0	0
25	5	5	1	1	0	1	1	0	1	1	3	1	1	1	0	1	0	0	0	1	0	1	8	7	0	0	0	1	15	1	13	1	0	1	0	9	0	1	MN	4	1	0	0	0
29	5	5	1	1	0	0	1	0	1	1		0	1	1	0	1	1	1	0	0	0	7	4	0	15	0	0	2	18	1	13	1	26	1	0	9	0	1	TX	6	0	0	0	0
32	5	4	1	0	0	0	1	0	1	1	2	1	0	0	0	0	0	0	0	0	0	1	13					5		0	13	1	0	2	0	0	0	1	LA	3	0	0	0	0
23	5	2	1	1	0	1	0	0	0	1		0	0	0	0	0	0	0	1	0	0	3	0	0	0	0	2	0	11	1	13	1	0	0	0	9	0	1	OH	5	0	0	0	0
32	6	4	1	0	0	0	0	1	1	0	5	1	0	0	0	0	0	0	0	0	0	8	8	18	12	0	0	2	14	1	13	1	0	3	0	8	0	2	NC	5	1	0	0	0
33	6	4	1	1	0	1	0	1	1	0	4	1	1	0	0	1	0	0	0	0	0	8	3	0	3	0	0	2	16	1	13	1	0	2	0	7	0	1	KY	3	1	1	0	0
25	4	4	1	1	0	1	0	0	0	1	5	1	0	0	1	1	0	0	0	1	0	1	4	0	0	0	24	0	16	1	13	1	0	7	0	19	0	2	WA	5	0	0	0	0
32	6	5	1	1	0	1	1	0	1	1	3	1	0	0	0	0	0	0	0	0	0	11	4	0	18	0	0	1	16	1	13	1	0	0	0	0	0	2	FL	6	0	0	0	0
34	5	5	1	1	0	1	1	0	1	1	5	1	0	0	0	0	0	0	0	0	0	8	8	0	12	0	0	1	15	1	13	1	0	2	0	12	0	2	FL	6	1	1	0	0
34	5	4	1	1	0	1	1	0	0	1	3	1	0	1	0	1	0	0	0	0	0	4	12	0	24	0	6	2	16	1	13	1	0	9	0	19	0	2	PA	5	1	1	0	0
27	4	4	1	1	0	0	0	0	1	1	1	1	1	0	0	1	0	0	0	0	1	7	1					1		0	13	1	20	10	1	20	0	1	AL	4	0	0	0	0
31	5	5	1	1	0	1	0	0	0	1	5	1	1	0	0	1	0	0	0	0	0	4	10	12	12	0	24	1	21	1	14	1	0	22	1	78	1	2	PA	5	1	1	0	0
28	4	4	1	1	1	1	0	0	0	1	1	1	1	0	1	1	0	0	0	0	0	7	5		24			1	19	1	14	1	0	8	0	32	0	2	SC	4	1	1	0	0
34	5	5	1	1	0	1	1	1	1	1	5	1	0	0	0	0	0	0	0	1	0	4	13	8	8	0	0	2	13	1	14	1	0	9	0	35	1	1	OR	3	1	0	0	0
33	5	4	1	1	0	1	1	0	0	1	2	1	0	0	0	0	0	0	0	1	0	4	6	1	2	0	0	5	17	1	14	1	0	18	1	55	1	1	FL	6	1	1	0	0
33	5	5	1	1	1	0	1	0	0	1	2	1	0	0	0	0	0	0	0	1	0	7	8	0	15	0	12	2	17	1	14	1	0	12	1	29	0	2	CA	6	1	0	0	0
25	5	4	1	1	0	1	1	0	1	1	4	1	1	0	0	1	0	0	0	0	0	4	4	0	12	12	0	2	17	1	14	1	25	12	1	50	1	2	WV	2	0	1	0	0
33	5	5	1	1	1	1	0	0	1	1	4	1	0	0	0	0	0	0	0	0	0	8	8	0	22	0	0	1	17	1	14	1	0	18	1	59	1	1	AZ	4	0	0	0	0
27	5	2	1	1	1	0	0	0	1	1	5	1	1	1	0	1	0	0	0	0	0	2	4	12	0	0	0	0	17	1	14	1	0	16	1	45	1	1	TX	6	0	0	0	0
33	5	2	1	1	0	1	0	0	1	1	2	1	1	0	0	1	0	0	0	0	1	13	3	0	3	0	3	2	17	1	14	1	0	14	1	59	1	2	IN	4	0	0	0	0
29	5	2	1	1	0	1	1	1	1	1	2	1	0	1	0	1	0	0	0	0	0	3	6	21	0	0	0	1	17	1	14	1	0	8	0	39	1	2	OH	5	1	1	0	0
32	4	3	1	1	0	1	0	1	0	1	2	1	1	0	0	1	0	0	0	0	0	2	12	11	0	0	0	2	12	1	14	1	0	13	1	21	0	2	FL	6	1	0	0	0
31	5	4	1	1	0	1	0	0	1	1	5	1	0	0	0	0	0	0	0	0	0	6	9	0	24	3	0	1	20	1	14	1	0	5	0	17	0	2	NY	5	1	1	0	0
28	5	3	1	1	0	1	0	0	1	1	3	1	0	0	0	0	0	0	0	0	0	4	8	12	0	0	0	1	15	1	14	1	0	9	0	27	0	2	PA	5	0	0	1	0
34	5	5	1	1	0	1	1	0	1	1	2	1	0	0	0	0	0	0	0	1	0	8	9	0	9	0	4	4	16	1	14	1	0	1	0	16	0	1	NC	5	0	0	0	0
30	6	6	1	1	0	1	1	0	0	1	1	1	0	0	0	0	0	0	0	0	0	3	3	1	0	0	0	2	15	1	14	1	0	7	0	15	0	1	TN	4	1	1	0	0
32	5	4	1	1	0	0	0	1	1	1	3	1	0	0	0	0	0	0	0	0	0	4	11	15	0	0	0	4	15	1	14	1	0	6	0	16	0	1	TX	6	0	0	0	0
26	4	4	1	1	0	1	0	0	1	1	5	1	1	1	0	1	0	0	0	1	0	9	0					1		0	14	1	0	7	0	18	0	1	MO	4	0	0	0	0
29	5	5	1	1	0	1	0	1	1	1	3	1	0	1	0	1	0	0	0	1	0	7	4	0	8	0	0	2	13	1	14	1	0	2	0	12	0	2	CA	6	1	0	0	0
34	6	5	1	1	0	1	1	0	1	1	2	1	1	1	0	1	0	0	0	0	0	6	12		1		1	3	12	1	14	1	0	4	0	0	0	1	KS	3	0	0	0	0
34	6	5	1	1	0	1	1	1	1	0	5	1	0	0	0	0	0	0	0	0	0	10	7	0	16	0	0	3	14	1	14	1	0	2	0	4	0	1	TN	4	0	0	0	0
29	5	4	1	1	0	1	1	1	0	1	3	1	0	1	0	1	0	0	0	0	0	5	7	0	14	0	0	2	20	1	14	1	0	3	0	18	0	1	FL	6	1	0	0	0
24	5	4	1	1	0	1	0	1	1	1	3	1	0	1	1	1	0	0	0	0	0	2	7		1			0	20	1	14	1	0	0	0	0	0	1	CA	6	1	0	0	0
26	4	1	1	1	0	0	0	0	0	1	2	1	1	1	0	1	0	0	0	0	0	2	4	9	0	0	0	0	18	1	15	1	0	17	1	80	1	1	CA	6	1	1	1	0
32	5	3	1	1	1	1	1	0	1	1	2	1	0	1	0	1	0	0	1	0	0	10	2	6	6	0	0	6	17	1	15	1	0	24	1	63	1	2	WA	5	1	1	0	0
31	5	2	1	1	0	1	0	0	1	1	1	1	1	0	0	1	0	0	0	0	0	6	7	10	10	0	0	1	18	1	15	1	0	15	1	49	1	1	PA	5	1	1	0	0
29	5	3	1	0	0	0	0	1	1	1	2	1	0	0	0	0	0	0	0	1	0	4	8	11	0	0	6	0	17	1	15	1	10	22	1	69	1	2	NC	5	1	1	0	0
32	5	4	1	0	0	1	0	1	0	1	2	1	1	0	0	1	0	0	1	0	0	11	4	0	2	0	1	2	20	1	15	1	30	22	1	68	1	1	FL	6	1	1	1	0
25	5	3	1	1	0	1	0	0	1	1	5	1	0	0	0	0	4	1	0	0	0	5	3	0	12	3	0	1	18	1	15	1	20	13	1	29	0	1	NC	5	0	1	0	0
33	6	4	1	0	0	1	0	0	1	1	4	1	1	0	0	1	0	0	0	0	1	10	6	8	8	0	0	2	13	1	15	1	1	24	1	76	1	2	TN	4	1	1	1	0
33	5	4	1	0	0	0	1	0	0	1	3	1	0	0	0	0	0	0	1	0	0	5	11	6	1	0	0	3	16	1	15	1	0	11	1	28	0	2	OH	5	1	1	0	0
23	4	3	1	1	0	1	1	0	1	1	1	1	0	1	0	1	0	0	0	0	0	2	4	12	0	0	9	2	14	1	15	1	0	15	1	55	1	1	MI	5	1	1	0	0
34	5	1	1	1	0	1	0	0	0	1	2	1	1	0	0	1	0	0	0	0	1	10	7	8	8	0	8	1	19	1	15	1	20	18	1	64	1	2	FL	6	1	1	0	0
22	5	4	1	1	0	0	0	1	1	0		0	0	1	0	1	0	0	0	0	1	1	6	9	0	0	20	0	18	1	15	1	0	17	1	36	1	1	TX	6	0	0	0	0
21	4	3	1	1	0	1	1	0	1	1	2	1	0	0	0	0	0	0	0	0	0	2	4	7	0	0	0	0	16	1	15	1	0	16	1	65	1	2	MT	1	1	0	0	0
27	4	3	1	1	0	1	0	0	1	1	1	1	0	0	0	0	0	0	0	1	0	4	6	7	13	0	0	5	22	1	15	1	25	8	0	25	0	1	MT	1	1	0	0	0
29	5	4	1	1	0	1	0	0	1	1	1	1	1	0	0	1	14	1	0	1	0	4	2	8	0	0	0	0	13	1	15	1	25	15	1	40	1	1	NY	5	1	1	1	1
27	5	3	1	1	0	1	0	0	1	1	5	1	0	0	0	0	0	0	1	0	0	6	4					3		0	15	1	0	24	1	76	1	2	MO	4	0	0	0	0
28	5	2	1	1	0	1	1	1	0	1	3	1	1	0	1	1	0	0	0	1	0	6	4	0	15	0	0	0	18	1	15	1	28	8	0	13	0	1	FL	6	1	0	0	0
26	5	1	1	1	0	1	0	1	1	0	1	1	0	0	0	0	0	0	0	1	0	4	4	0	0	0	11	0	11	1	15	1	0	3	0	6	0	1	IL	5	0	0	0	0
26	5	5	1	1	0	1	1	0	1	1	5	1	0	0	0	0	2	1	0	0	0	2	8	18	12	0	0	0	17	1	15	1	0	6	0	44	1	1	MN	4	1	1	0	0
29	5	3	1	1	1	1	1	0	1	1	5	1	1	0	1	1	0	0	0	0	0	5	5	0	12	0	12	3	13	1	15	1	3	8	0	23	0	2	ID	2	1	0	0	0
27	6	4	1	1	0	1	0	0	1	1	4	1	0	1	0	1	0	0	0	0	0	2	4	16	0	0	0	0	15	1	15	1	0	8	0	16	0	2	NY	5	1	1	0	0
24	5	4	1	1	0	1	1	1	1	1	3	1	0	1	0	1	6	1	0	1	0	3	4	8	0	0	0	1	17	1	15	1	0	0	0	18	0	2	NC	5	0	0	0	0
24	5	3	1	1	0	1	0	1	0	0	3	1	0	0	0	0	0	0	0	0	1	2	4	7	0	0	3	0	17	1	15	1	0	9	0	16	0	1	FL	6	0	0	0	0
34	6	5	1	1	0	1	1	1	1	1	2	1	0	0	0	0	0	0	0	1	0	1	7			9		4	14	1	15	1	0	5	0	5	0	1	TX	6	1	1	0	0
31	5	4	1	1	0	1	1	0	1	1	3	1	0	1	0	1	0	0	0	0	0	5	8	24	0	0	0	4	15	1	15	1	0	4	0	11	0	2	FL	6	1	0	0	0
29	5	4	1	1	0	1	0	0	1	0	1	1	0	0	0	0	0	0	0	0	0	6	7	0	21	0	0	0	14	1	15	1	0	3	0	7	0	2	WI	4	1	0	0	0
28	5	5	1	1	0	1	0	0	1	1	3	1	0	0	0	0	0	0	0	1	0	3	5	12	0	0	0	0	21	1	15	1	0	0	0	0	0	1	CT	3	0	0	0	0
28	5	4	1	1	0	1	1	0	1	1	1	1	1	1	0	1	0	0	0	0	1	3	4	19	12	3	2	0	14	1	15	1	0	2	0	8	0	1	WA	5	1	1	0	0
32	6	6	1	1	0	1	1	1	0	1	2	1	0	0	0	0	0	0	1	0	0	2	8	0	6	0	0	0	14	1	15	1	0	1	0	5	0	1	MA	4	0	0	0	0
31	6	4	1	0	0	1	0	1	0	1	3	1	0	0	0	0	0	0	0	0	0	2	7	0	15	0	0	0	11	1	16	1	0	20	1	74	1	2	IL	5	1	1	0	0
29	4	1	1	1	0	1	0	0	0	1	1	1	1	0	0	1	0	0	0	0	0	6	3	4	10	0	0	0	14	1	16	1	0	14	1	52	1	1	VA	5	1	1	1	0
32	5	5	1	1	0	1	1	0	1	1	2	1	0	0	0	0	0	0	0	0	1	10	5	6	6	0	0	3	16	1	16	1	0	18	1	57	1	2	CA	6	1	1	1	0
28	5	5	1	1	0	1	1	0	1	1	5	1	0	0	0	0	3	1	0	0	0	4	5	12	10	3	0	3	18	1	16	1	0	13	1	50	1	1	FL	6	1	0	0	0
26	4	3	1	1	0	0	0	1	0	1	5	1	0	1	0	1	4	1	0	0	0	2	6	9	12	12	0	1	19	1	16	1	30	14	1	55	1	2	TX	6	1	1	0	0
34	5	5	1	1	0	1	0	1	1	0	4	1	1	0	0	1	0	0	1	0	0	8	6	13	0	0	0	0	14	1	16	1	0	11	1	30	0	2	FL	6	1	1	0	1
26	5	2	1	1	0	1	0	1	1	1	2	1	1	0	0	1	0	0	0	1	0	4	4	14				2	19	1	16	1	30	9	0	27	0	2	IA	3	1	0	0	0
30	4	5	1	1	0	1	1	0	1	1	4	1	1	1	1	1	0	0	0	0	0	9	4	4	11	0	0	2	13	1	16	1	15	4	0	26	0	2	CT	3	1	0	0	0
24	5	4	1	0	0	1	0	0	1	0	4	1	0	0	0	0	5	1	0	0	1	3	4	2	0	0	0	0	17	1	16	1	30	6	0	30	0	2	FL	6	1	1	0	0
26	5	5	1	1	0	1	0	1	0	1	5	1	0	1	0	1	0	0	0	0	0	4	6	0	12	0	0	0	13	1	16	1	0	5	0	5	0	2	IN	4	1	0	0	0
34	4	5	1	1	0	1	1	0	1	1	5	1	1	0	0	1	0	0	0	1	0	11	5	7	7	0	0	3	11	1	16	1	0	4	0	7	0	2	TX	6	0	0	0	0
27	5	4	1	1	0	1	0	0	1	1		0	0	1	0	1	0	0	0	0	0	8	2	14	0	0	0	0	17	1	16	1	30	0	0	12	0	1	TX	6	1	0	0	0
33	4	6	1	1	0	1	1	0	1	1	3	1	0	0	1	1	0	0	0	1	0	10	5	0	12	0	0	1	17	1	16	1	0	0	0	0	0	2	TX	6	0	0	0	0
29	5	3	1	1	0	0	1	0	1	0		0	0	0	0	0	5	1	0	0	0	6	8					3		0	17	1	16	21	1	71	1	2	WA	5	0	0	0	0
29	6	3	1	1	0	0	0	0	1	1	1	1	1	0	0	1	0	0	0	0	0	6	5	13	19	0	0	1	17	1	17	1	30	22	1	57	1	2	MO	4	1	1	0	0
32	5	4	1	1	0	1	0	0	1	1	4	1	1	1	0	1	0	0	0	0	0	3	12	6	0	0	0	1	13	1	17	1	0	9	0	30	0	2	WV	2	0	0	0	0
24	5	5	1	1	0	1	0	0	1	1	2	1	1	1	0	1	0	0	1	0	0	2	4					0		0	17	1	0	18	1	60	1	1	ND	1	0	0	0	0
32	6	5	1	1	0	1	1	0	1	0	5	1	0	0	0	0	4	1	0	1	0	10	5	0	18	0	0	1	15	1	17	1	0	15	1	57	1	1	NE	2	1	0	0	0
34	6	5	1	1	0	1	0	0	0	1	4	1	1	0	1	1	0	0	0	0	0	4	12	0	19	0	0	2	18	1	17	1	0	22	1	47	1	1	MO	4	1	1	0	0
33	5	6	1	1	0	1	1	0	1	1	2	1	0	0	1	1	0	0	0	1	0	11	5	0	14	0	3	0	15	1	17	1	0	17	1	34	1	2	MA	4	0	1	0	1
22	5	4	1	1	1	1	1	1	1	1	2	1	0	0	1	1	1	1	1	0	0	2	4	0	0	0	6	1	11	1	17	1	1	12	1	23	0	2	TX	6	0	0	0	0
32	6	5	1	1	0	1	1	0	1	0	5	1	0	0	0	0	0	0	0	0	0	7	8	0	15	0	0	3	16	1	17	1	0	1	0	16	0	1	IL	5	1	0	0	0
29	5	4	1	1	0	1	1	0	1	1	2	1	0	1	0	1	0	0	0	1	0	2	8	3	1	0	0	1	22	1	17	1	3	24	1	20	0	2	TX	6	1	1	1	0
28	5	4	1	1	0	0	0	0	1	1	5	1	1	0	0	1	0	0	0	0	0	7	6	10	0	0	0	1	16	1	17	1	0	16	1	60	1	1	IL	5	1	0	0	0
28	5	5	1	1	0	1	1	0	1	0	4	1	1	0	0	1	0	0	0	1	0	7	4	0	16	0	0	0	18	1	17	1	0	2	0	9	0	2			1	0	0	0
30	6	4	1	1	0	1	1	0	1	1	5	1	1	0	1	1	0	0	0	0	0	6	7	16	0	0	17	2	13	1	17	1	0	7	0	21	0	1	GA	5	1	0	0	0
31	6	5	1	1	0	1	0	1	1	1	5	1	0	0	1	1	0	0	0	0	1	9	5	0	6	0	1	0	12	1	17	1	0	11	1	18	0	2	IL	5	0	0	0	0
25	5	3	1	0	0	1	1	1	0	0	5	1	0	0	0	0	0	0	0	0	0	5	3	0	10	2	0	2	15	1	17	1	0	5	0	17	0	1	ME	2	0	0	0	0
27	5	3	1	0	1	0	1	1	0	1	3	1	0	0	1	1	0	0	0	0	0	4	3	0	9	0	0	3	13	1	17	1	0	13	1	8	0	1	CA	6	0	0	0	0
23	5	4	1	0	0	0	0	1	0	1	3	1	1	0	0	1	0	0	0	0	0	3	3	12	0	0	0	1	18	1	18	1	0	24	1	58	1	2	GA	5	1	0	0	0
27	5	4	1	1	0	0	1	1	1	1	4	1	0	0	0	0	0	0	0	0	0	4	4	12	0	0	0	0	21	1	18	1	0	24	1	78	1	2	TX	6	1	1	0	0
32	4	4	1	1	0	1	0	0	0	1	2	1	1	1	0	1	5	1	0	1	0	7	6	0	12	0	0	0	15	1	18	1	0	9	0	45	1	2	NY	5	1	1	1	1
27	5	3	1	1	0	1	1	0	0	1	5	1	1	1	0	1	0	0	0	0	0	9	2	0	12	0	0	2	18	1	18	1	4	11	1	53	1	1	TX	6	1	1	0	0
31	5	4	1	1	0	1	0	0	0	1	3	1	1	0	0	1	0	0	0	0	0	7	6	0	2	0	0	2	19	1	18	1	15	18	1	53	1	1	IL	5	0	0	0	0
26	4	4	1	1	0	1	1	0	1	1	4	1	1	1	0	1	0	0	0	0	0	2	6	0	0	12	0	3	15	1	18	1	0	7	0	30	0	2	MI	5	0	0	0	0
29	5	4	1	1	0	1	0	1	0	1	3	1	1	0	1	1	0	0	0	0	0	4	5	12	15	0	0	1	19	1	18	1	0	9	0	38	1	1	IN	4	1	1	0	0
24	4	5	1	1	0	1	1	0	1	1		0	0	1	0	1	0	0	0	1	0	3	5	7				2	14	1	18	1	0	7	0	25	0	2	NV	3	1	0	0	0
30	6	6	1	1	0	1	1	1	1	1	1	1	0	0	0	0	0	0	0	1	0	9	4	4	14	0	0	0	18	1	18	1	0	14	1	35	1	2	OH	5	1	1	0	0
24	5	2	1	1	1	1	0	1	0	0	2	1	1	0	0	1	1	1	0	1	0	3	4	14	0	0	0	0	13	1	18	1	3	13	1	31	0	1	AZ	4	1	0	1	0
23	5	4	1	1	1	0	1	1	1	1	2	1	0	0	0	0	0	0	0	0	0	2	4	9	9	0	0	0	16	1	18	1	0	8	0	19	0	2	AL	4	0	0	0	0
28	5	5	1	0	0	1	0	0	1	1	1	1	1	0	0	1	4	1	0	0	0	8	3					2		0	18	1	30	11	1	39	1	2	KY	3	1	0	0	0
26	5	5	1	1	0	0	0	0	1	1	5	1	1	0	0	1	0	0	0	0	0	5	4	13	0	0	0	2	16	1	18	1	0	12	1	40	1	2	IN	4	1	1	0	0
29	5	5	1	1	0	1	1	0	1	1	3	1	0	0	0	0	0	0	1	0	0	4	6	6	6	6	6	2	15	1	18	1	0	0	0	0	0	2	PA	5	0	0	0	0
23	5	3	1	0	0	1	1	1	0	1	5	1	0	0	0	0	0	0	0	0	0	3	4	12	0	0	0	1	18	1	18	1	2	14	1	67	1	1	TX	6	1	1	0	0
24	4	4	1	1	0	1	0	1	1	1	2	1	1	1	0	1	0	0	0	0	0	2	4					3		0	18	1	30	4	0	20	0	2	NY	5	1	1	0	0
21	4	3	1	1	0	1	0	1	1	1	5	1	1	0	0	1	0	0	0	0	0	2	1					0		0	18	1	20	23	1	45	1	2	FL	6	0	1	0	0
32	5	4	1	1	0	1	1	0	0	1	3	1	1	0	1	1	0	0	0	0	0	2	12	0	24	1	0	2	19	1	19	1	0	24	1	78	1	1	OK	3	1	1	0	0
26	5	4	1	1	0	0	1	1	0	1	3	1	1	0	0	1	0	0	0	0	0	4	5	0	17	0	0	5	19	1	19	1	5	19	1	37	1	1	GA	5	1	1	1	0
31	4	5	1	0	0	1	0	0	1	1	5	1	0	0	0	0	0	0	1	0	0	9	6					0		0	19	1	15	7	0	16	0	2	PA	5	1	1	0	0
31	5	4	1	1	0	1	1	0	1	0	2	1	0	1	0	1	0	0	0	0	0	5	10	0	24	0	0	2	19	1	19	1	0	16	1	60	1	1	MD	4	1	1	0	0
27	5	3	1	1	0	1	1	1	1	1	2	1	1	1	0	1	0	0	0	1	0	5	4	6	8	0	0	1	17	1	19	1	1	12	1	39	1	1	NC	5	1	1	0	0
26	5	3	1	0	0	1	0	1	1	1	2	1	1	0	0	1	0	0	1	0	0	2	4	12	0	0	0	0	12	1	19	1	0	13	1	25	0	1	AZ	4	1	1	0	0
27	4	4	1	1	0	1	0	0	1	1	4	1	0	1	0	1	0	0	0	0	0	6	4	12	0	0	0	0	15	1	19	1	0	16	1	23	0	1	OH	5	1	1	0	0
31	5	3	1	1	0	1	0	0	1	1	3	1	1	0	0	1	0	0	0	0	0	6	6	0	18	0	0	2	15	1	19	1	0	12	1	33	1	1	MI	5	1	0	0	0
27	5	4	1	0	0	1	0	1	0	1	3	1	0	1	0	1	0	0	0	0	0	2	4					1		0	19	1	0	12	1	22	0	2	CO	4	1	1	1	0
29	5	6	1	1	0	1	1	0	1	0	3	1	1	0	0	1	0	0	0	1	0	3	9	3	0	0	1	2	14	1	19	1	0	6	0	31	0	1	NY	5	1	0	0	0
30	5	4	1	0	1	1	0	1	1	1	1	1	0	1	0	1	0	0	0	0	0	2	4	12	0	0	0	0	12	1	19	1	4	8	0	21	0	2	CO	4	1	0	0	0
21	4	1	1	1	0	0	0	0	0	0	3	1	1	0	1	1	6	1	0	0	0	1	3	9	0	0	0	0	17	1	19	1	15	11	1	20	0	2			1	1	0	0
28	5	2	1	0	0	0	0	1	1	1	4	1	0	0	0	0	0	0	0	0	0	3	3	9	0	0	2	0	14	1	19	1	0	10	1	8	0	2	NC	5	1	1	1	0
27	6	6	1	1	0	1	0	0	0	0	3	1	0	0	0	0	0	0	0	0	0	1	9	9	0	0	0	0	13	1	19	1	0	6	0	6	0	1	MI	5	1	0	0	1
32	5	2	1	1	0	1	1	0	1	1	5	1	1	1	0	1	0	0	0	0	0	1	15		21			2	14	1	19	1	0	6	0	6	0	1	MO	4	1	0	0	0
28	6	5	1	1	0	1	0	0	1	1	5	1	1	0	1	1	2	1	0	0	0	4	6	0	9	0	0	0	15	1	19	1	5	8	0	27	0	1			1	1	0	0
28	5	3	1	1	0	1	0	0	1	1	4	1	1	0	0	1	0	0	0	0	0	4	5	12	0	0	0	2	16	1	20	1	0	11	1	32	0	2	TX	6	1	0	0	0
27	5	4	1	1	1	1	1	1	1	1	1	1	0	1	1	1	0	0	0	0	0	3	5		13		12	1	18	1	20	1	0	13	1	53	1	2	TX	6	1	1	0	0
30	6	5	1	1	0	1	1	0	1	0	2	1	1	0	0	1	12	1	0	0	0	3	9	0	12	0	0	2	16	1	20	1	2	17	1	53	1	2	CO	4	1	1	1	1
23	4	4	1	1	0	1	0	0	1	1	4	1	1	0	1	1	0	0	0	0	0	3	2	6	0	0	0	0	11	1	20	1	0	17	1	41	1	2	OH	5	1	1	0	0
29	5	3	1	1	0	1	0	0	1	1	2	1	0	0	1	1	14	1	0	0	0	3	9	11	0	0	24	1	15	1	20	1	0	8	0	43	1	1	LA	3	1	1	1	1
31	5	6	1	1	1	1	1	1	1	0	2	1	0	0	0	0	0	0	0	0	0	2	8	0	1	1	0	0	15	1	20	1	0	9	0	42	1	2			0	0	0	0
32	6	1	1	1	0	0	0	0	1	1	3	1	1	1	1	1	0	0	0	0	1	7	4	0	6	0	24	0	17	1	20	1	20	5	0	22	0	2	CA	6	1	1	0	0
27	6	4	1	1	0	1	0	0	1	1	5	1	1	1	0	1	2	1	0	0	0	2	8	12	0	0	0	2	12	1	20	1	0	9	0	27	0	1	KS	3	0	0	0	0
32	4	6	1	1	0	0	0	0	1	0	3	1	0	0	0	0	0	0	0	0	0	6	10	0	2	1	0	0	14	1	20	1	1	10	1	27	0	1	TX	6	0	0	0	0
25	4	5	1	1	0	1	0	0	1	0		0	0	0	1	1	0	0	0	0	0	7	4	1	0	0	0	0	17	1	20	1	0	8	0	33	1	1			0	0	0	0
30	5	3	1	1	0	1	0	1	0	1	5	1	1	0	0	1	5	1	0	0	0	8	3	0	7	0	0	1	20	1	20	1	30	9	0	50	1	1	AK	1	1	0	0	0
32	5	4	1	1	0	1	0	1	1	0	2	1	0	1	1	1	0	0	0	0	0	12	4					0		0	20	1	8	8	0	60	1	1	TX	6	0	1	1	0
26	5	3	1	1	0	1	0	1	1	1	4	1	0	0	1	1	0	0	0	0	1	2	8	9	0	0	0	0	11	1	20	1	0	18	1	31	0	2	CO	4	0	0	0	0
28	4	1	1	1	0	1	0	0	1	1	2	1	1	0	0	1	0	0	0	1	0	2	9	2	2	0	0	1	14	1	20	1	0	2	0	5	0	2	DE	1	1	1	0	0
34	5	5	1	1	0	1	0	0	0	1	5	1	1	0	0	1	0	0	0	0	0	8	8	10			13	3	18	1	21	1	0	19	1	67	1	2	IN	4	1	1	0	0
26	5	3	1	1	0	1	1	1	0	1	2	1	0	0	0	0	0	0	0	0	0	2	7	9	12	5	0	0	18	1	21	1	0	20	1	64	1	2	TX	6	1	1	0	0
25	4	2	1	1	1	1	0	0	1	1	5	1	1	1	1	1	0	0	0	1	0	4	4	8	0	0	0	2	18	1	21	1	0	18	1	54	1	2	NM	2	1	0	0	0
32	4	5	1	1	0	1	0	0	1	1	3	1	0	0	0	0	6	1	0	0	0	12	4	13	0	0	0	4	16	1	21	1	2	13	1	62	1	2	NC	5	1	1	0	0
25	5	5	1	1	1	1	1	0	1	1	3	1	0	0	0	0	0	0	0	0	0	3	6	21	0	0	0	2	18	1	21	1	0	3	0	20	0	2	AZ	4	1	1	0	0
27	5	4	1	0	0	1	1	0	1	1	4	1	1	0	0	1	6	1	0	0	0	7	4	15	15	0	0	2	14	1	21	1	0	14	1	29	0	1	FL	6	0	1	0	1
32	6	5	1	1	0	1	0	1	1	1	3	1	1	1	0	1	0	0	0	0	0	2	15	14	16	0	0	2	19	1	21	1	0	15	1	41	1	2	OH	5	1	1	1	1
29	6	4	1	1	0	1	1	0	1	1	4	1	0	0	0	0	0	0	0	1	0	9	4	0	9	0	6	0	20	1	21	1	0	8	0	27	0	1	NJ	4	0	0	0	0
31	6	2	1	1	0	1	0	1	0	0	2	1	1	1	0	1	0	0	0	0	0	8	5	6	24	0	0	0	17	1	21	1	1	16	1	25	0	2	SC	4	1	0	0	0
31	5	5	1	1	0	1	1	0	1	1		0	1	1	0	1	0	0	0	0	0	8	7	7	24	0	0	2	21	1	21	1	0	18	1	52	1	2	GA	5	0	0	0	0
34	5	1	1	1	0	1	0	0	0	1	2	1	1	0	1	1	0	0	0	0	0	5	4	0	15	0	0	0	15	1	21	1	2	13	1	61	1	1	MI	5	1	1	1	1
32	5	5	1	1	0	1	0	0	0	1	3	1	0	0	0	0	0	0	0	0	0	2	13	0	20	12	0	0	17	1	21	1	0	1	0	10	0	2	MN	4	1	0	0	0
22	4	2	1	1	0	1	0	0	1	1	3	1	0	0	0	0	0	0	1	0	0	3	1					0		0	22	1	0	24	1	75	1	2	OH	5	1	1	0	0
33	5	3	1	1	1	1	1	0	1	0	5	1	1	0	0	1	0	0	0	1	0	12	4	1	1	0	0	2	18	1	22	1	0	22	1	74	1	2	AZ	4	1	0	0	0
32	5	3	1	1	0	1	0	0	1	1	3	1	1	0	0	1	0	0	0	0	0	3	9	10	24	0	0	2	17	1	22	1	0	24	1	69	1	2	OH	5	1	1	1	0
25	5	4	1	1	0	1	1	1	0	1	4	1	0	0	0	0	3	1	0	0	0	2	4	9	0	0	0	1	19	1	22	1	30	21	1	58	1	1	CA	6	1	1	0	0
24	5	3	1	1	0	1	0	0	1	1	1	1	0	0	0	0	0	0	0	1	0	5	1					0		0	22	1	0	22	1	68	1	2	TX	6	1	1	0	0
29	5	4	1	1	0	1	1	1	0	0	5	1	1	0	1	1	0	0	0	0	0	5	4	12	0	0	0	4	15	1	22	1	1	15	1	59	1	1	NC	5	1	1	0	0
26	5	4	1	0	1	0	1	0	1	1	5	1	0	0	0	0	0	0	0	0	0	5	4	6	6	0	0	1	13	1	22	1	0	17	1	50	1	1	CA	6	1	1	0	0
33	5	5	1	1	1	1	1	0	0	1	4	1	0	0	0	0	0	0	0	0	0	3	10	0	24	0	0	1	19	1	22	1	0	20	1	62	1	2	OK	3	1	1	1	0
25	5	3	1	1	0	1	0	1	1	1	5	1	1	1	0	1	0	0	0	0	0	4	6	10	0	0	0	0	16	1	22	1	28	18	1	40	1	2	PA	5	1	0	0	0
29	4	5	1	0	0	1	1	0	1	0		0	0	0	0	0	0	0	0	0	0	2	8	0	0	1	0	0	18	1	22	1	0	7	0	23	0	1			0	0	0	0
27	5	6	1	1	0	0	1	0	0	1	4	1	1	1	1	1	0	0	0	0	0	2	4	1	0	0	0	2	19	1	22	1	0	13	1	27	0	2			0	0	0	0
25	6	2	1	1	0	1	0	1	0	1	2	1	1	0	0	1	0	0	0	1	0	4	4	7	0	0	0	0	15	1	22	1	2	7	0	18	0	2	GA	5	0	0	0	0
30	6	5	1	1	0	1	0	0	1	1		0	0	0	0	0	0	0	0	0	0	4	4	0	1	1	0	0	16	1	22	1	0	8	0	7	0	1	MN	4	0	0	0	0
33	5	5	1	1	0	1	1	1	0	1	5	1	1	1	1	1	0	0	0	0	0	3	13	1	2	0	0	5	19	1	23	1	0	21	1	64	1	2	KY	3	1	1	0	0
29	4	2	1	1	0	1	0	0	0	1	2	1	1	0	0	1	4	1	0	0	0	11	1					1		0	23	1	6	21	1	66	1	1	TN	4	1	1	0	0
32	5	5	1	1	0	1	1	0	1	0	3	1	0	1	0	1	16	1	0	1	0	7	8	12	24	0	24	5	22	1	23	1	0	15	1	48	1	2	MO	4	1	0	0	0
34	6	4	1	1	0	1	1	1	1	1	1	1	0	0	0	0	0	0	0	0	0	5	8	0	24	0	0	2	21	1	23	1	0	21	1	69	1	2	AR	3	1	1	0	0
33	6	4	1	0	0	1	0	0	1	1	2	1	1	0	0	1	0	0	0	0	1	12	4					2		0	23	1	1	12	1	28	0	2	IN	4	1	1	1	0
27	5	2	1	1	0	1	0	0	1	1	2	1	1	0	1	1	2	1	0	0	0	6	2					1		0	23	1	0	18	1	29	0	2	UT	2	0	0	0	0
26	4	4	1	1	0	1	1	1	0	1	2	1	1	1	0	1	1	1	0	0	0	2	8	10	13	0	0	2	19	1	23	1	15	12	1	43	1	2			1	1	0	1
22	5	1	1	1	0	0	0	1	1	1	1	1	1	1	1	1	0	0	0	0	0	3	3					0		0	23	1	0	18	1	49	1	2	AZ	4	0	1	0	0
32	4	1	1	1	0	0	0	0	0	1	3	1	1	1	0	1	0	0	0	0	0	3	11	15	24	0	6	0	21	1	23	1	0	16	1	40	1	2	AZ	4	0	0	0	0
31	6	8	1	1	0	0	1	1	1	1	5	1	0	1	0	1	0	0	0	0	0	4	7	1	2	0	0	0	19	1	23	1	0	0	0	11	0	2	NY	5	1	0	1	0
29	6	2	1	1	0	1	0	0	1	0	3	1	0	0	0	0	0	0	0	1	0	2	5					0		0	23	1	0	5	0	20	0	1	OH	5	1	1	1	0
32	5	5	1	1	0	1	1	0	1	1	2	1	0	0	0	0	0	0	0	0	0	8	10	8	18	0	6	2	16	1	23	1	0	10	1	29	0	1	WI	4	0	0	0	0
31	4	5	1	1	1	1	1	1	1	0	2	1	0	0	0	0	0	0	0	0	0	4	6					0		0	23	1	0	4	0	25	0	1	TX	6	1	0	0	0
27	5	3	1	1	0	1	1	0	1	1	5	1	0	0	1	1	0	0	0	0	0	4	2					2		0	23	1	0	14	1	0	0	1	FL	6	0	0	0	0
29	5	4	1	1	0	1	1	1	1	1	5	1	1	0	0	1	0	0	0	1	0	6	4					1		0	23	1	0	11	1	20	0	1	MI	5	1	0	0	0
29	5	4	1	1	0	1	1	0	1	1	5	1	0	1	0	1	8	1	0	0	0	7	4	0	15	0	0	1	16	1	24	1	5	18	1	55	1	2	TX	6	0	0	0	0
28	5	2	1	1	0	1	0	0	0	1	4	1	1	0	0	1	2	1	0	0	0	4	6	0	6	6	0	3	20	1	24	1	30	13	1	59	1	1	MI	5	1	1	0	0
26	5	3	1	1	0	1	0	0	1	1	2	1	1	0	0	1	0	0	0	0	0	4	6	0	12	0	0	0	18	1	24	1	0	24	1	46	1	2	NY	5	1	1	0	0
28	5	4	1	1	1	1	1	0	0	1	1	1	0	0	0	0	0	0	0	1	0	5	4	7	7	0	0	1	19	1	24	1	2	15	1	44	1	2	MI	5	1	1	0	0
30	4	1	1	1	0	1	0	0	0	1		0	1	1	1	1	9	1	0	0	0	6	1					3		0	24	1	0	22	1	58	1	1	OH	5	0	1	0	1
26	4	4	1	1	0	1	0	0	0	1	2	1	0	1	0	1	0	0	0	0	0	4	4	6	6	0	0	1	18	1	24	1	0	22	1	80	1	2	PA	5	1	1	0	0
25	5	3	1	1	0	1	0	0	0	1	4	1	0	0	0	0	2	1	0	1	0	1	4	10	0	0	0	0	12	1	24	1	0	19	1	52	1	2	DE	1	1	1	0	0
32	6	6	1	1	0	1	0	0	1	1	1	1	0	1	0	1	0	0	0	0	1	2	13	8	3	0	0	0	11	1	24	1	0	15	1	25	0	2	WA	5	1	0	0	0
30	5	3	1	1	0	1	0	0	1	1	1	1	0	1	0	1	0	0	0	0	0	12	4	0	17	0	0	0	17	1	24	1	29	24	1	75	1	1	NE	2	1	1	1	1
26	4	4	1	1	0	1	1	0	0	1	5	1	1	1	1	1	0	0	0	0	0	2	5	0	6	6	0	3	20	1	25	1	2	24	1	76	1	1	AZ	4	1	1	0	0
34	6	7	1	1	0	1	1	0	1	1	3	1	0	1	0	1	12	1	0	0	0	11	8	15	15	0	0	1	13	1	25	1	0	20	1	37	1	1	MS	3	1	1	0	0
26	4	4	1	1	1	1	1	0	1	1		0	0	0	0	0	0	0	0	0	0	2	7					4		0	25	1	0	6	0	35	1	2	CO	4	0	1	1	1
34	5	5	1	1	0	0	1	1	1	1	5	1	1	0	0	1	0	0	0	0	0	11	4	6	12	0	0	4	17	1	25	1	0	20	1	58	1	1	NC	5	1	1	0	0
33	5	5	1	1	0	1	1	0	0	1	2	1	1	1	0	1	8	1	0	0	0	7	8	15	22	0	0	2	22	1	25	1	0	11	1	35	1	2	PA	5	1	1	1	1
27	5	4	1	1	0	1	1	1	1	0	2	1	1	0	0	1	0	0	0	1	0	2	8	13	0	0	0	3	13	1	25	1	0	14	1	28	0	1	NY	5	1	1	0	0
27	5	1	1	1	0	1	1	0	0	1	5	1	1	0	0	1	0	0	0	1	0	6	4	0	19	0	0	4	18	1	26	1	2	23	1	65	1	2	NC	5	1	1	0	0
28	4	7	1	1	1	0	1	0	1	0		0	0	0	0	0	0	0	0	0	0	6	4					0		0	26	1	0	5	0	40	1	1	NY	5	1	0	0	0
24	4	4	1	0	0	1	1	0	0	1	2	1	0	0	0	0	0	0	0	1	0	2	4					0		0	26	1	0	13	1	48	1	2	RI	5	1	1	0	0
25	4	4	1	1	0	1	0	0	0	1	4	1	0	0	0	0	0	0	0	0	0	1	7	24	0	0	0	3	18	1	26	1	0	11	1	35	1	2	TX	6	1	0	0	0
26	4	1	1	1	1	0	1	0	0	1	2	1	1	1	0	1	0	0	0	0	0	2	7	12	0	0	0	2	15	1	27	1	0	20	1	71	1	1	CT	3	1	1	0	0
32	5	3	1	0	0	0	0	0	0	1	4	1	1	0	0	1	0	0	0	0	0	2	14	1	1	0	1	0	14	1	27	1	0	15	1	49	1	2	IL	5	1	1	1	0
25	6	5	1	1	0	1	0	0	0	1	3	1	1	1	0	1	0	0	0	0	1	1	3					0		0	27	1	0	17	1	45	1	2	VA	5	1	1	1	0
23	5	5	1	1	0	1	0	1	0	1	5	1	1	0	0	1	5	1	0	0	0	3	2					0		0	27	1	0	17	1	51	1	2	FL	6	1	0	0	0
25	6	5	1	1	0	1	1	1	0	0	2	1	1	1	1	1	0	0	0	0	0	6	4	6	12	0	0	1	22	1	27	1	0	6	0	47	1	1			0	0	0	0
25	5	3	1	1	0	1	0	0	1	1	1	1	0	0	0	0	3	1	0	0	0	4	6	0	12	0	0	2	14	1	27	1	0	18	1	21	0	2	MT	1	1	0	0	0
27	4	4	1	0	0	1	1	0	0	1	2	1	0	1	0	1	0	0	0	0	0	5	4	0	10	0	0	2	16	1	27	1	18	22	1	68	1	1	ME	2	1	1	0	0
31	4	3	1	0	1	1	0	0	1	1	3	1	1	0	0	1	5	1	0	0	0	4	10	24	13	0	0	0	18	1	28	1	0	11	1	68	1	2	CA	6	1	0	0	0
30	4	4	1	1	1	1	0	1	1	1	5	1	1	1	0	1	0	0	0	0	0	5	4	13	0	0	0	1	17	1	28	1	28	11	1	41	1	1	TX	6	0	0	0	0
34	5	4	1	1	0	1	1	1	0	1	5	1	1	0	0	1	0	0	1	0	0	11	7	17	17	0	6	1	19	1	28	1	0	22	1	57	1	2	CA	6	1	1	0	1
30	5	6	1	1	0	1	1	1	1	1	3	1	1	0	0	1	0	0	0	0	0	5	6	13	12	0	14	0	21	1	28	1	0	12	1	49	1	2	VA	5	1	1	1	0
28	5	3	1	1	0	1	0	0	0	1	5	1	1	1	0	1	0	0	0	0	0	4	5	0	24	0	0	1	19	1	29	1	0	17	1	65	1	2	WI	4	1	1	1	0
28	5	3	1	0	0	1	0	0	1	0		0	1	0	0	1	2	1	0	0	0	8	3	0	4	0	0	3	16	1	29	1	0	22	1	61	1	2	OH	5	1	0	0	0
29	5	5	1	1	0	1	1	1	0	1	2	1	0	0	0	0	0	0	0	0	0	3	8	0	12	0	0	3	19	1	29	1	0	23	1	61	1	1	AL	4	1	1	0	0
34	5	5	1	1	0	0	0	0	0	1	5	1	1	1	0	1	0	0	0	0	0	7	9	0	24	0	0	2	21	1	29	1	30	23	1	80	1	1	TX	6	1	1	0	0
29	5	4	1	1	0	1	0	0	1	1	5	1	1	0	0	1	10	1	1	0	0	9	3					0		0	29	1	5	21	1	60	1	1	SC	4	0	0	0	0
26	5	4	1	1	0	1	1	1	0	1	3	1	0	0	0	0	0	0	0	1	0	2	6	19	0	0	3	0	16	1	29	1	0	11	1	22	0	2	UT	2	1	0	0	0
26	4	4	1	1	0	0	0	0	1	1		0	0	1	1	1	6	1	0	1	0	1	7	0	9	0	18	3	20	1	29	1	0	16	1	74	1	2	NC	5	1	1	1	0
29	4	5	1	1	1	0	0	0	1	1	5	1	1	0	0	1	0	0	0	0	0	9	2	0	12	0	0	6	16	1	30	1	0	18	1	78	1	2	AZ	4	1	1	0	0
28	4	5	1	1	0	1	1	0	1	1	4	1	1	0	1	1	0	0	0	0	0	4	4	12	0	0	0	4	16	1	30	1	0	19	1	78	1	2	UT	2	1	1	0	1
26	6	4	1	1	0	1	1	1	0	1	5	1	1	1	1	1	24	1	0	1	0	4	4	8	8	0	0	1	20	1	30	1	0	24	1	80	1	1	TX	6	1	1	1	1
34	6	3	1	1	0	1	0	1	1	1	3	1	1	0	0	1	0	0	0	0	1	4	4	3	1	3	3	0	19	1	31	1	0	23	1	47	1	2	TX	6	1	0	0	0
27	5	1	1	1	1	1	0	0	0	1	5	1	1	0	0	1	0	0	0	1	0	2	9	7	6	0	0	0	19	1	31	1	0	13	1	41	1	1	WY	1	1	1	1	0
34	5	4	1	1	0	1	0	0	0	1	1	1	1	0	0	1	0	0	0	1	0	10	4	0	6	0	0	3	13	1	31	1	1	24	1	79	1	1	OR	3	1	1	0	0
22	4	1	1	1	0	1	0	0	0	0	5	1	1	0	0	1	0	0	0	0	0	2	3	7	0	0	0	0	16	1	31	1	0	20	1	50	1	2	WI	4	1	1	1	0
32	5	5	1	1	0	1	1	1	1	1	3	1	1	0	0	1	5	1	0	1	0	3	13	0	10	0	10	5	16	1	32	1	0	24	1	27	0	2	KS	3	0	0	0	0
33	5	4	1	1	0	1	0	1	1	1	3	1	1	0	1	1	4	1	1	0	0	3	4	8	0	0	0	0	17	1	33	1	0	10	1	40	1	1	FL	6	1	1	1	0
24	5	3	1	1	0	1	0	1	0	1	2	1	0	1	0	1	0	0	0	0	0	3	4	6	0	0	0	0	14	1	34	1	0	11	1	36	1	2	OH	5	0	1	1	0
31	4	4	1	1	0	1	0	0	1	1	1	1	1	1	0	1	16	1	0	0	1	8	6	24	14	0	24	0	20	1	35	1	3	21	1	54	1	2	UT	2	1	0	0	0
30	6	5	1	1	0	1	1	0	1	0	3	1	1	0	0	1	0	0	0	0	0	2	6	0	6	0	0	1	20	1	35	1	0	9	0	53	1	1	VA	5	0	0	0	0
33	5	4	1	1	0	1	1	0	0	1	3	1	1	0	0	1	0	0	0	0	0	11	4	1	1			2	11	1	37	1	1	12	1	71	1	1	WA	5	1	0	0	1
